# Supplementary material for: Comprehensive Analysis of PANoptosis-Related Gene Signature of Ulcerative Colitis
Source: Int J Mol Sci. 2023 Dec 26;25(1):348. doi: 10.3390/ijms25010348 (PMC10779047; doi:10.3390/ijms25010348)
Supplement: Supplementary file 1 [file ijms-25-00348-s001.zip]

Archive with 5 entries (5 files):
- Table S1.xlsx
- Table S2.csv
- Table S3.csv
- Table S4.csv
- Table S5.csv
