# Supplementary material for: Comprehensive Analysis of PANoptosis-Related Gene Signature of Ulcerative Colitis
Source: Int J Mol Sci. 2023 Dec 26;25(1):348. doi: 10.3390/ijms25010348 (PMC10779047; doi:10.3390/ijms25010348)
Supplement: Supplementary file 1 [file ijms-25-00348-s001.zip › Table S1.xlsx]

## Sheet: Sheet1
Primer	Sequence (5' to 3')
AIM2-F	GTCACCAGTTCCTCAGTTGTG
AIM2-R	CACCTCCATTGTCCCTGTTTTAT
ZBP1-F	AAGAGTCCCCTGCGATTATTTG
ZBP1-R	TCTGGATGGCGTTTGAATTGG
CASP1-F	ACAAGGCACGGGACCTATG
CASP1-R	TCCCAGTCAGTCCTGGAAATG
