# Supplementary material for: Comprehensive Analysis of PANoptosis-Related Gene Signature of Ulcerative Colitis
Source: Int J Mol Sci. 2023 Dec 26;25(1):348. doi: 10.3390/ijms25010348 (PMC10779047; doi:10.3390/ijms25010348)
Supplement: Supplementary file 1 [file ijms-25-00348-s001.zip › Table S2.csv]

Row.names	baseMean	log2FoldChange	lfcSE	stat	pvalue	padj	regu
CHI3L1	494.3642651	5.609388564	0.147507382	38.02784986	0	0	up
TNIP3	320.2308523	4.667059605	0.128923096	36.20033773	6.01E-287	7.37E-283	up
MMP3	761.7618925	5.108791559	0.144684753	35.30981285	4.15E-273	3.39E-269	up
DUOXA2	1102.525398	5.522419536	0.165033958	33.46232261	1.70E-245	1.04E-241	up
ABCA12	222.9403352	4.900444964	0.147717788	33.17437268	2.52E-241	1.24E-237	up
TCN1	77.39872141	4.855860354	0.146942957	33.04588696	1.78E-239	7.28E-236	up
IGHG3	7547.117433	5.069090336	0.153901403	32.93725882	6.44E-238	2.25E-234	up
CXCL1	587.2006236	3.658813806	0.112524048	32.51583867	6.37E-232	1.95E-228	up
S100A9	705.5891376	4.009682145	0.12389119	32.36454622	8.66E-230	2.36E-226	up
KRT7	48.76332228	4.313699384	0.134549062	32.0604196	1.57E-225	3.85E-222	up
IGHGP	1271.131726	4.741718693	0.148650059	31.89853228	2.80E-223	6.23E-220	up
NPSR1	62.1024228	5.908040197	0.185246094	31.89292726	3.35E-223	6.83E-220	up
C2CD4A	94.69646204	2.958398425	0.092865939	31.85665758	1.06E-222	2.01E-219	up
MMP7	171.5615082	5.902798673	0.185451152	31.82939871	2.54E-222	4.44E-219	up
AQP9	78.89522085	5.691561962	0.179042114	31.78895652	9.20E-222	1.50E-218	up
S100A8	159.8276684	4.597832268	0.145621537	31.57384803	8.44E-219	1.29E-215	up
MMP10	105.2978382	4.804844511	0.153699078	31.26137492	1.56E-214	2.25E-211	up
C4BPB	245.7756037	3.029883948	0.097530495	31.0660162	6.93E-212	9.44E-209	up
MDFI	50.1292034	2.838387035	0.091770722	30.92911293	4.85E-210	6.26E-207	up
FCGR3B	109.7356296	4.907575569	0.158957291	30.8735481	2.71E-209	3.32E-206	up
STRIP2	121.4254	2.536740618	0.082965738	30.57576152	2.57E-205	3.00E-202	up
CEMIP	487.9063057	2.939409021	0.096745532	30.38289184	9.24E-203	1.03E-199	up
IGHG1	37451.2181	4.501489382	0.148397577	30.33398162	4.09E-202	4.35E-199	up
CSF3	32.50270867	4.820187113	0.161228195	29.89667604	2.17E-196	2.22E-193	up
MUC5AC	372.0892545	5.120853567	0.171826804	29.80241408	3.64E-195	3.56E-192	up
IL11	32.69743168	4.619022842	0.156002068	29.60872829	1.15E-192	1.09E-189	up
INHBA	124.1576533	3.573601179	0.121149966	29.4973355	3.11E-191	2.83E-188	up
CPXM1	74.91589825	2.876612798	0.098220666	29.28724604	1.51E-188	1.32E-185	up
MMP1	913.4570071	3.906958198	0.133721422	29.21714512	1.17E-187	9.93E-185	up
KCNJ15	37.41791043	4.518380303	0.154796545	29.18915477	2.66E-187	2.17E-184	up
CXCR2	39.23150605	4.047640794	0.139739483	28.96562025	1.78E-184	1.41E-181	up
OSM	74.35801282	4.140151354	0.142956634	28.96089001	2.05E-184	1.57E-181	up
DUOX2	5094.170981	4.300102765	0.148590596	28.93926592	3.83E-184	2.84E-181	up
CLDN1	95.4137868	2.607722581	0.090170151	28.92002006	6.69E-184	4.82E-181	up
VSIG1	66.0557925	3.872675474	0.135662296	28.54643913	3.11E-179	2.18E-176	up
TRIM29	204.4057392	2.962250233	0.10452768	28.33938567	1.13E-176	7.70E-174	up
FPR2	63.67155018	4.535506891	0.160600791	28.24087519	1.84E-175	1.22E-172	up
SELE	139.5230053	4.063469004	0.144252346	28.16917107	1.40E-174	9.00E-172	up
CXCL8	543.58697	4.243778785	0.150866772	28.12931385	4.29E-174	2.70E-171	up
NOS2	2681.439957	3.029791114	0.107733542	28.12300657	5.13E-174	3.14E-171	up
PDPN	160.055972	2.622697511	0.093423388	28.07324326	2.08E-173	1.24E-170	up
GNA15	144.1940254	1.953080175	0.069607911	28.05830762	3.16E-173	1.85E-170	up
FPR1	116.5753246	3.371300174	0.120289086	28.02665047	7.69E-173	4.38E-170	up
SERPINB7	132.2810022	7.526694163	0.268949868	27.98549123	2.44E-172	1.36E-169	up
LINC02577	8.855755117	5.336360362	0.19070021	27.98298109	2.62E-172	1.43E-169	up
NPSR1-AS1	12.31036371	4.555910255	0.162888127	27.96956617	3.81E-172	2.03E-169	up
STC1	83.16248461	3.264519497	0.116956874	27.91216438	1.90E-171	9.90E-169	up
SLC11A1	70.71150583	2.362947031	0.084866158	27.84321908	1.30E-170	6.64E-168	up
PI3	908.474415	3.728092403	0.134398983	27.73899275	2.37E-169	1.18E-166	up
CD55	2194.030795	2.114652089	0.076303267	27.71378192	4.76E-169	2.33E-166	up
CDH3	288.145826	3.557985164	0.128888798	27.60507678	9.67E-168	4.65E-165	up
LYPD5	59.93174646	2.673094939	0.097127003	27.52164557	9.67E-167	4.56E-164	up
SOCS3	1234.722932	2.946565678	0.107067648	27.52059778	9.95E-167	4.60E-164	up
CXCR1	32.62486162	5.498596094	0.200006198	27.4921285	2.18E-166	9.89E-164	up
THBS2	198.5815418	2.941776245	0.107136057	27.45832107	5.53E-166	2.46E-163	up
FAP	65.2678028	3.120994651	0.113885901	27.40457452	2.42E-165	1.06E-162	up
CSF3R	194.15656	2.844469375	0.103956752	27.36204554	7.76E-165	3.34E-162	up
NPTX2	87.3281825	2.88599127	0.105913198	27.24864626	1.72E-163	7.29E-161	up
TREM1	43.69404091	4.400433816	0.161632017	27.22501329	3.29E-163	1.36E-160	up
KLK10	45.34639047	4.88895674	0.179839046	27.18517944	9.72E-163	3.97E-160	up
IGHV4-34	1249.909661	3.317357384	0.122042009	27.18209411	1.06E-162	4.25E-160	up
HIF1A	3903.495843	1.061986314	0.039271102	27.04243735	4.69E-161	1.85E-158	up
MATCAP2	99.84543516	1.251724008	0.04635801	27.00124539	1.43E-160	5.56E-158	up
MYEOV	204.5372812	2.807999644	0.104049618	26.98712117	2.09E-160	8.02E-158	up
COL7A1	1075.537349	2.473833204	0.091880735	26.92439491	1.14E-159	4.29E-157	up
PIK3R3	486.3319537	1.067546566	0.039757658	26.8513441	8.14E-159	3.02E-156	up
TIMP1	684.1772962	2.09551086	0.078886686	26.56355533	1.79E-155	6.55E-153	up
CD300E	34.64977858	4.026639128	0.151999377	26.49115547	1.23E-154	4.42E-152	up
SAA1	81.87161732	5.395942701	0.203704644	26.48905102	1.30E-154	4.60E-152	up
SAA2	55.10355889	5.146753212	0.194468864	26.46569277	2.41E-154	8.43E-152	up
LUCAT1	34.39327102	4.774198527	0.181204542	26.34701356	5.55E-153	1.92E-150	up
CXCL3	284.3387535	2.810626284	0.107563023	26.13004189	1.66E-150	5.66E-148	up
IL1RN	234.4466008	2.666860171	0.10229689	26.06980693	8.02E-150	2.69E-147	up
LPCAT1	826.9306278	1.638748449	0.062866454	26.06713686	8.60E-150	2.85E-147	up
C4BPA	182.6522634	3.125374368	0.12040687	25.95677783	1.52E-148	4.98E-146	up
APOL1	1281.41416	1.898808016	0.073678528	25.77152482	1.85E-146	5.96E-144	up
LRP8	140.5041623	1.768069766	0.068771175	25.70945973	9.16E-146	2.92E-143	up
PROK2	17.00624633	4.716829791	0.184246199	25.60068977	1.50E-144	4.71E-142	up
SERPINE1	142.5384535	3.184310244	0.124471334	25.58267947	2.38E-144	7.38E-142	up
LINC01484	10.49299862	3.611453492	0.141212063	25.57468123	2.92E-144	8.94E-142	up
NCAPD2P1	6.100250618	4.840034099	0.190151423	25.45357814	6.44E-143	1.95E-140	up
IL1B	327.4029385	2.987782502	0.117409362	25.44756615	7.51E-143	2.24E-140	up
IRAK3	467.3526596	1.418766979	0.055786969	25.43187053	1.12E-142	3.31E-140	up
SLC7A11	565.9456469	1.819830589	0.071635397	25.40406937	2.27E-142	6.63E-140	up
IGHV1-24	373.1476176	3.227796892	0.127148128	25.38611409	3.59E-142	1.03E-139	up
BACE2	1773.110461	1.281635211	0.050716067	25.27079278	6.69E-141	1.91E-138	up
IGHV2-70D	332.0163342	3.299159115	0.131062257	25.17245766	8.02E-140	2.26E-137	up
SELP	213.1042172	2.226351477	0.088556688	25.14041049	1.80E-139	5.01E-137	up
BMAL2	433.2631277	1.485745715	0.059413695	25.00678871	5.16E-138	1.42E-135	up
WARS1	2390.386622	1.503511947	0.060133409	25.00293889	5.68E-138	1.55E-135	up
SLCO4A1	244.7278393	1.338755924	0.053690448	24.93471326	3.13E-137	8.42E-135	up
PCDH17	190.7704328	1.948271502	0.078334045	24.87132526	1.52E-136	4.05E-134	up
FAM83A	28.13995286	3.254895841	0.130966836	24.85282481	2.41E-136	6.35E-134	up
PLAU	492.5368669	2.001231229	0.080715369	24.79368258	1.05E-135	2.73E-133	up
ADAMTS9	449.8937082	1.422617559	0.057542985	24.72269301	6.10E-135	1.57E-132	up
CXCL2	185.5748982	2.66969882	0.108110115	24.6942556	1.23E-134	3.15E-132	up
DCC	27.07472977	2.839649169	0.11559615	24.56525728	2.97E-133	7.51E-131	up
LINC03040	50.74965049	2.84553943	0.116507916	24.42357155	9.61E-132	2.40E-129	up
RPL7P31	4.730451957	5.334141174	0.218648142	24.39600498	1.89E-131	4.67E-129	up
PFKFB3	872.4751374	1.711881629	0.070667588	24.22442433	1.23E-129	3.01E-127	up
LILRA5	97.53226361	2.718984114	0.112640178	24.13867024	9.82E-129	2.38E-126	up
XBP1	7848.283144	1.057311769	0.043869906	24.10107226	2.44E-128	5.85E-126	up
ZC3H12A	836.0489327	1.421165211	0.059025063	24.07731799	4.32E-128	1.03E-125	up
KCND3	330.0149803	1.93847603	0.080802885	23.99018334	3.52E-127	8.30E-125	up
COL8A1	145.5565153	2.421453119	0.101639186	23.82401127	1.88E-125	4.40E-123	up
PHLDA1	552.0760378	1.463531428	0.061474265	23.80722142	2.81E-125	6.50E-123	up
SMOX	147.4412901	1.573115946	0.066303252	23.72607508	1.94E-124	4.44E-122	up
KYNU	230.3096351	2.240376389	0.094862254	23.6171532	2.57E-123	5.83E-121	up
UNC13D	920.6119249	1.355741543	0.057458556	23.59512048	4.33E-123	9.72E-121	up
LIPG	785.1561671	1.128301834	0.047855994	23.57702213	6.63E-123	1.48E-120	up
HCAR3	15.42789664	4.717805712	0.20066895	23.51039222	3.19E-122	7.05E-120	up
NAMPT	3921.714258	1.690368185	0.071904571	23.50849428	3.34E-122	7.31E-120	up
DUOXA1	20.92230857	2.630405766	0.112120694	23.46048418	1.03E-121	2.24E-119	up
ADGRE2	212.1077484	1.819515745	0.077613736	23.44321801	1.55E-121	3.33E-119	up
EGFL6	18.55145808	3.019652425	0.128878821	23.43016792	2.11E-121	4.49E-119	up
LCN2	1960.623645	2.873386049	0.122855131	23.38840908	5.61E-121	1.18E-118	up
SPP1	144.4193621	2.703982234	0.115612509	23.38831887	5.62E-121	1.18E-118	up
ANXA1	1468.08889	1.680103124	0.071945489	23.35244585	1.30E-120	2.70E-118	up
DUSP4	189.127989	1.883111788	0.080657125	23.34712274	1.47E-120	3.04E-118	up
IL1A	38.89382962	2.669208403	0.114659524	23.27943029	7.16E-120	1.46E-117	up
SERPINB3	30.48133702	9.509580097	0.408819719	23.26106023	1.10E-119	2.23E-117	up
CHAC1	52.60264816	1.736696254	0.074762362	23.2295531	2.29E-119	4.60E-117	up
ZBP1	309.8855417	1.752543891	0.075473211	23.22074109	2.81E-119	5.60E-117	up
KRT17	19.62664767	4.670212845	0.201521289	23.17478653	8.18E-119	1.62E-116	up
NFKBIZ	1847.303962	1.176930541	0.051019654	23.06817967	9.66E-118	1.89E-115	up
ART3	28.78866227	2.254526519	0.097799102	23.05263011	1.38E-117	2.69E-115	up
TNFAIP6	45.23038314	2.77638409	0.120838375	22.97601314	8.10E-117	1.56E-114	up
GRHL1	67.1834215	1.638432278	0.071316297	22.9741635	8.45E-117	1.62E-114	up
FCN3	13.72056963	3.34584086	0.145851633	22.94003012	1.85E-116	3.52E-114	up
MAP3K20-AS1	31.14268511	2.203954267	0.096382121	22.86683721	9.94E-116	1.87E-113	up
HGF	283.2093021	1.744846625	0.076310725	22.86502489	1.04E-115	1.94E-113	up
KRT6B	40.95396473	4.802356535	0.210114032	22.8559535	1.28E-115	2.37E-113	up
CALU	2122.847036	0.849997438	0.037416975	22.71689349	3.05E-114	5.62E-112	no change
MLKL	621.3546803	0.873069286	0.038508763	22.67196422	8.47E-114	1.55E-111	no change
MEFV	87.5840937	2.128112967	0.093915915	22.65976937	1.12E-113	2.03E-111	up
COL6A3	6815.40673	1.654701621	0.073052642	22.65081157	1.37E-113	2.47E-111	up
FCGR3A	234.7663515	2.16351271	0.095651943	22.6185966	2.84E-113	5.09E-111	up
LINC00963	378.5985334	0.754690504	0.033369765	22.61599668	3.02E-113	5.36E-111	no change
IL13RA2	41.35037538	2.844964869	0.126003915	22.57838479	7.07E-113	1.25E-110	up
VNN3P	12.29191549	3.965484801	0.175687649	22.57122132	8.31E-113	1.45E-110	up
GSDMC	6.293432012	3.238564103	0.143623617	22.54896631	1.37E-112	2.39E-110	up
PDZK1IP1	845.3533874	2.075130661	0.092206966	22.50513986	3.70E-112	6.38E-110	up
UCN2	7.006080011	4.171109346	0.185360928	22.50263527	3.91E-112	6.70E-110	up
ERO1A	2786.608876	1.066070596	0.04739145	22.49499849	4.65E-112	7.91E-110	up
SLC4A11	20.93403649	2.022742182	0.090117812	22.44553151	1.42E-111	2.39E-109	up
KRT16	11.46189124	6.925511999	0.308682327	22.43572563	1.76E-111	2.96E-109	up
WNT2	14.87152405	5.082775354	0.227131843	22.37808352	6.44E-111	1.07E-108	up
PTPN13	403.8257944	1.116239278	0.050125315	22.26897294	7.39E-110	1.22E-107	up
NFE2	12.09546092	2.634727343	0.118866684	22.16539784	7.41E-109	1.22E-106	up
IGHG2	5092.471678	3.035806316	0.137181031	22.12992779	1.63E-108	2.66E-106	up
RNF183	26.17270555	2.059076894	0.093066162	22.12487159	1.82E-108	2.96E-106	up
DPY19L1	1090.774533	0.84463299	0.038184536	22.11976598	2.04E-108	3.29E-106	no change
CTHRC1	66.25943317	1.829258912	0.082793737	22.09417023	3.60E-108	5.76E-106	up
ABCA13	140.8654859	1.908033348	0.086409573	22.08127264	4.78E-108	7.61E-106	up
S100A12	13.31649107	5.988944689	0.271798336	22.03451562	1.34E-107	2.13E-105	up
SBNO2	1566.805621	1.238993706	0.05630615	22.00458948	2.60E-107	4.09E-105	up
FCAR	8.325204525	4.184282107	0.190261211	21.99230254	3.41E-107	5.33E-105	up
ACSL4	1640.906838	1.343555958	0.061115763	21.98378773	4.12E-107	6.38E-105	up
PRECSIT	7.354293432	2.116403212	0.096615871	21.90533706	2.31E-106	3.56E-104	up
IDO1	532.6752183	2.860373698	0.130843191	21.8610817	6.10E-106	9.34E-104	up
CLEC4E	30.6756356	3.357321675	0.153726552	21.83956917	9.77E-106	1.49E-103	up
F3	1350.209055	1.038041293	0.047558834	21.82646644	1.30E-105	1.97E-103	up
LINC00114	16.82461952	1.750872786	0.080361079	21.7875718	3.04E-105	4.58E-103	up
GRIN2D	32.40284797	2.261762617	0.103830794	21.78315828	3.35E-105	5.01E-103	up
CXCL5	299.3383666	4.187952569	0.192329013	21.77493918	4.01E-105	5.96E-103	up
MEOX1	70.07657662	1.868699802	0.085941259	21.74391921	7.89E-105	1.16E-102	up
ANXA10	24.93245823	2.794673592	0.128548103	21.74029431	8.53E-105	1.25E-102	up
NNMT	296.4907003	1.914853243	0.088108608	21.73287375	1.00E-104	1.46E-102	up
EPHB1	23.7666166	2.232149693	0.102716241	21.73122446	1.04E-104	1.51E-102	up
OTUB2	110.7184487	0.951397271	0.04379025	21.72623502	1.16E-104	1.67E-102	no change
S100A2	16.14873466	1.950223756	0.089800529	21.71728589	1.41E-104	2.02E-102	up
IGFBP5	2313.107306	1.940638842	0.089436013	21.6986287	2.11E-104	3.01E-102	up
GFUS	1339.107346	0.825645542	0.03822038	21.60223288	1.71E-103	2.42E-101	no change
FER1L4	414.2350267	1.782746218	0.082561557	21.59293373	2.09E-103	2.95E-101	up
CCN4	60.1883128	2.455601417	0.113930819	21.55344294	4.92E-103	6.88E-101	up
PTP4A3	191.8506881	1.771288411	0.082207601	21.54652841	5.71E-103	7.95E-101	up
THBD	217.8129005	1.666056143	0.077338088	21.542505	6.22E-103	8.62E-101	up
TMEM165	1792.678582	0.639483971	0.029701398	21.5304335	8.08E-103	1.11E-100	no change
TNFRSF10C	94.58461074	2.420756218	0.112485206	21.52066311	9.97E-103	1.37E-100	up
SERPINB8	267.4149124	0.995770354	0.046319015	21.49809001	1.62E-102	2.21E-100	no change
GNPNAT1	1001.099157	0.810419489	0.037721733	21.48415301	2.19E-102	2.97E-100	no change
NMUR2	9.199838934	5.409221849	0.252117856	21.45513185	4.09E-102	5.51E-100	up
CLDN14	7.193454386	2.960413136	0.138235556	21.41571408	9.54E-102	1.28E-99	up
IL17A	6.826773805	3.957797044	0.185169107	21.37395974	2.33E-101	3.11E-99	up
CDC25B	486.0597732	1.069658251	0.050116255	21.34353935	4.48E-101	5.93E-99	up
CHRDL2	11.95271304	2.886677838	0.135311348	21.33359744	5.54E-101	7.30E-99	up
FIBIN	64.83720151	2.186679111	0.102721728	21.28740579	1.49E-100	1.95E-98	up
TMPRSS3	71.26563607	1.375621809	0.064633836	21.2833076	1.62E-100	2.11E-98	up
SERPINB4	22.27520247	8.506051951	0.400090718	21.26030816	2.65E-100	3.43E-98	up
IGKV2D-40	62.16827596	3.17814247	0.149837983	21.21052619	7.64E-100	9.85E-98	up
TMEM132A	190.8186659	1.423151721	0.067109304	21.20647412	8.32E-100	1.07E-97	up
CRELD2	1194.212275	0.98201933	0.04637342	21.17634033	1.58E-99	2.01E-97	no change
SLC38A5	367.7855907	1.286281898	0.060763008	21.16883176	1.85E-99	2.35E-97	up
COL4A1	3552.017795	1.502777156	0.071094875	21.13762978	3.59E-99	4.53E-97	up
AQP5	7.892638921	5.605127692	0.265234162	21.13275175	3.98E-99	5.00E-97	up
ADGRL4	153.051113	1.34734269	0.063771836	21.12755062	4.44E-99	5.55E-97	up
SRD5A3	420.9151785	1.09307374	0.051760942	21.11773289	5.47E-99	6.80E-97	up
LILRB2	124.5926077	1.83075672	0.086706717	21.11435855	5.87E-99	7.27E-97	up
IGHV2-26	181.2669276	2.761849311	0.130974112	21.08698635	1.05E-98	1.29E-96	up
ALPL	76.82244832	2.121583187	0.100697604	21.0688547	1.54E-98	1.88E-96	up
SAMD9L	1992.424289	1.130326913	0.053675615	21.05848073	1.91E-98	2.33E-96	up
PLEKHN1	21.76535865	1.618186293	0.077003516	21.01444685	4.84E-98	5.87E-96	up
HCAR2	37.87120893	3.296171788	0.156883428	21.0103249	5.28E-98	6.37E-96	up
PIM2	1216.48047	1.79797593	0.085635506	20.99568291	7.18E-98	8.63E-96	up
OSMR	340.2713488	1.359312376	0.064772179	20.98605304	8.80E-98	1.05E-95	up
KRT6A	18.84563451	6.909030087	0.329347518	20.97793275	1.04E-97	1.24E-95	up
RIPK2	161.2426221	0.884965484	0.042220981	20.96032517	1.51E-97	1.79E-95	no change
PIM3	1407.071127	1.051118237	0.050210567	20.93420386	2.61E-97	3.08E-95	up
TGFBI	2664.601671	1.291602056	0.061765086	20.91152351	4.21E-97	4.93E-95	up
COL3A1	21229.82023	1.458940188	0.069991759	20.84445661	1.71E-96	2.00E-94	up
ACP3	251.1416469	1.292949602	0.062202106	20.78626737	5.76E-96	6.69E-94	up
GLT1D1	12.71933471	3.315905016	0.159640916	20.77102225	7.92E-96	9.15E-94	up
IGHV1-3	574.3404005	2.816640337	0.135654389	20.76335572	9.29E-96	1.07E-93	up
SLCO1B3	16.77640599	5.137942951	0.247499419	20.7594142	1.01E-95	1.15E-93	up
ADAMTS4	115.5645472	2.482547493	0.119729865	20.7345718	1.69E-95	1.93E-93	up
COL1A1	3201.189544	2.253651705	0.108693299	20.73404461	1.71E-95	1.94E-93	up
ADAMTS2	215.2472729	1.618131891	0.078057723	20.72993957	1.86E-95	2.10E-93	up
TWIST1	17.60483267	2.256626717	0.108867222	20.72824742	1.93E-95	2.17E-93	up
FCGR2A	566.1231581	1.783931064	0.086221032	20.69020767	4.24E-95	4.75E-93	up
CSMD2	37.87628211	1.788403391	0.086462874	20.68406127	4.82E-95	5.37E-93	up
B9D1	106.9171933	0.831345289	0.040220483	20.66969919	6.49E-95	7.20E-93	no change
CLDN18	47.1904099	2.488866138	0.120564692	20.64340803	1.12E-94	1.24E-92	up
PITPNC1	328.6014798	0.983859169	0.047665946	20.64071439	1.18E-94	1.30E-92	no change
GPX8	214.5392608	1.099800956	0.053334814	20.62069551	1.79E-94	1.96E-92	up
FAM167B	24.02154138	1.416207611	0.06868926	20.61759891	1.91E-94	2.08E-92	up
SPHK1	126.8777108	1.52910634	0.074183253	20.61255455	2.12E-94	2.30E-92	up
VWF	1896.89937	1.484458247	0.07203998	20.60603369	2.42E-94	2.62E-92	up
DYSF	291.7430622	1.724533517	0.083725166	20.59755279	2.89E-94	3.10E-92	up
AGPAT4	359.506757	1.160306167	0.056576127	20.50875928	1.80E-93	1.92E-91	up
MTHFD1L	220.5804219	0.922601722	0.045044022	20.48222337	3.10E-93	3.30E-91	no change
PLA2G3	21.63080538	2.239091066	0.109451569	20.45736832	5.17E-93	5.48E-91	up
GMPR	47.69417577	1.140077158	0.055765102	20.44427645	6.76E-93	7.14E-91	up
CD93	1377.07516	1.264845421	0.061913497	20.42923553	9.19E-93	9.67E-91	up
GZMB	48.04027761	2.058981711	0.100901535	20.40585114	1.48E-92	1.55E-90	up
CXCL11	137.4957923	2.91980805	0.143154876	20.39614814	1.81E-92	1.89E-90	up
FKBP11	373.48701	1.146360664	0.056331594	20.350226	4.62E-92	4.80E-90	up
FAM241A	159.4333529	0.889999193	0.043765647	20.33556585	6.23E-92	6.44E-90	no change
OLFML2B	70.9290601	1.600457115	0.078773124	20.31729904	9.04E-92	9.31E-90	up
ERI1	461.3003141	0.51908755	0.025567714	20.30246217	1.22E-91	1.25E-89	no change
PSAT1	118.8918437	1.347568915	0.066412116	20.29100993	1.54E-91	1.58E-89	up
S100P	2550.254722	2.183903889	0.107745473	20.26910109	2.41E-91	2.45E-89	up
IGHV1-69	2144.692792	2.498981055	0.123583479	20.22099622	6.40E-91	6.48E-89	up
PRR16	42.10975555	1.49365872	0.073871735	20.2196242	6.58E-91	6.63E-89	up
SOCS1	49.27741938	1.785662557	0.088418161	20.19565361	1.07E-90	1.07E-88	up
KLK7	15.03402324	8.349939197	0.414169624	20.16067502	2.17E-90	2.17E-88	up
PTGS2	281.4647215	2.198964376	0.109083392	20.15856247	2.26E-90	2.25E-88	up
C2CD4B	56.39861764	1.75063774	0.08686716	20.15304448	2.53E-90	2.51E-88	up
COL5A2	2583.110589	1.343477686	0.066697848	20.14274412	3.12E-90	3.07E-88	up
TFAP2A	13.39249633	2.239577822	0.111184269	20.14293784	3.10E-90	3.07E-88	up
PDIA4	8328.670083	0.75574001	0.037579743	20.11030251	6.00E-90	5.88E-88	no change
CLEC5A	14.44524101	2.489377707	0.123964714	20.08134114	1.07E-89	1.05E-87	up
LINC01303	11.91424432	1.998622716	0.099553199	20.07592668	1.20E-89	1.17E-87	up
FCN1	97.31121862	2.893800012	0.14414763	20.0752521	1.21E-89	1.18E-87	up
ASRGL1	374.3515904	1.129248085	0.056278648	20.06530216	1.48E-89	1.43E-87	up
CHST3	174.1513883	1.352394515	0.067431775	20.05574538	1.80E-89	1.73E-87	up
IGF2BP3	27.59533835	1.815962341	0.090565715	20.05132225	1.97E-89	1.88E-87	up
PADI4	10.9197581	2.28298658	0.114002297	20.02579451	3.28E-89	3.13E-87	up
PELATON	16.58967933	2.463141682	0.123255958	19.98395634	7.60E-89	7.21E-87	up
SGIP1	81.61982652	1.483214727	0.074231621	19.98090185	8.08E-89	7.64E-87	up
IGHV1-46	924.9758881	2.188812173	0.109637849	19.96401966	1.13E-88	1.07E-86	up
IGHV4-39	2566.755383	2.294812774	0.115040619	19.94784795	1.56E-88	1.47E-86	up
HSPA5P1	20.35609385	3.346399666	0.167986904	19.92059845	2.70E-88	2.52E-86	up
MTHFD2	1185.912068	0.825137587	0.041446272	19.9086079	3.43E-88	3.19E-86	no change
IFITM2	190.8902467	1.634541582	0.082290695	19.86301829	8.50E-88	7.89E-86	up
GRHL3	18.60151548	1.588095438	0.080187701	19.80472597	2.71E-87	2.51E-85	up
WNT5A	593.0889891	1.520741721	0.076829356	19.79375856	3.37E-87	3.10E-85	up
IL15RA	273.0595145	0.73666633	0.037217573	19.79350797	3.39E-87	3.11E-85	no change
SERPINA3	246.5089441	2.849936181	0.1439958	19.79180076	3.50E-87	3.20E-85	up
CTSK	809.4310886	1.412503905	0.07141986	19.77746686	4.65E-87	4.24E-85	up
LOXL2	282.3542162	1.399066455	0.070748524	19.77520357	4.87E-87	4.42E-85	up
GALNT2	1163.954443	0.698062664	0.035335217	19.75543755	7.20E-87	6.51E-85	no change
TPM4	5750.538794	0.718878968	0.036405763	19.74629606	8.63E-87	7.78E-85	no change
ME1	504.2278223	1.153968781	0.058545512	19.71062769	1.75E-86	1.57E-84	up
PYCR1	792.6603083	0.96713391	0.049068441	19.70989684	1.77E-86	1.59E-84	no change
CATSPERB	244.0772814	1.246330482	0.063322305	19.68232976	3.06E-86	2.72E-84	up
APOL2	1141.779649	1.010998011	0.051370976	19.68033494	3.18E-86	2.82E-84	up
CD274	265.2684397	1.619561601	0.082338747	19.66949529	3.94E-86	3.48E-84	up
ADGRG6	1418.004908	1.224354223	0.062248073	19.66894983	3.98E-86	3.51E-84	up
NCOA7	1942.373568	1.033178239	0.052580824	19.64933522	5.86E-86	5.14E-84	up
ABCC1	850.1660923	0.825151369	0.042048789	19.62366541	9.71E-86	8.50E-84	no change
HYAL1	216.8113958	1.727135851	0.088023234	19.62136336	1.02E-85	8.86E-84	up
FNDC4	28.21507018	1.420579029	0.07242179	19.61535378	1.14E-85	9.94E-84	up
DNAJC10	4430.476588	0.572764923	0.029209993	19.60852677	1.31E-85	1.13E-83	no change
SEC61A1	6559.69286	0.488262198	0.024902609	19.60686947	1.35E-85	1.17E-83	no change
IGHV4-31	776.9286082	2.448993952	0.124977857	19.59542275	1.69E-85	1.45E-83	up
CEACAM4	10.21107442	2.526884003	0.128966372	19.59335573	1.76E-85	1.51E-83	up
ZNF606	350.5704744	-0.49047996	0.025044534	-19.58431202	2.10E-85	1.80E-83	no change
PDX1	7.542230294	2.409694832	0.123074691	19.57912562	2.33E-85	1.98E-83	up
PITX1	284.3717749	1.302627345	0.066719984	19.52379596	6.89E-85	5.84E-83	up
CXCL6	85.74683073	2.576498078	0.132033661	19.51394867	8.36E-85	7.06E-83	up
ZNF350	362.5865412	-0.580027019	0.029736648	-19.5054604	9.87E-85	8.31E-83	no change
MMP19	98.83086505	1.622635678	0.083195664	19.50384912	1.02E-84	8.55E-83	up
SLC7A5	248.1932064	1.747250067	0.089591797	19.50234433	1.05E-84	8.77E-83	up
ZFPM2-AS1	10.26750725	1.673726678	0.0859495	19.47337314	1.85E-84	1.54E-82	up
CASC19	9.099897452	2.169524555	0.111433222	19.46927956	2.00E-84	1.66E-82	up
SPTBN2	264.575133	1.023082672	0.052628411	19.43974082	3.56E-84	2.95E-82	up
DNAH2	36.43310851	1.247046335	0.06416618	19.43463568	3.93E-84	3.24E-82	up
IKBIP	236.1075183	0.988966805	0.050896688	19.43086741	4.23E-84	3.48E-82	no change
TM4SF1	1425.187579	1.432256502	0.073722838	19.42758236	4.51E-84	3.70E-82	up
NLRP12	20.23524337	2.326786238	0.119883113	19.40879058	6.50E-84	5.31E-82	up
RIMS3	587.7369348	1.082619962	0.055796711	19.40293507	7.29E-84	5.93E-82	up
TRIM16	282.7564234	0.630071592	0.032476259	19.40099055	7.57E-84	6.14E-82	no change
ANO5	733.9820115	-1.344525649	0.069359338	-19.38492633	1.03E-83	8.37E-82	down
IGHV1-58	86.62387658	2.647057925	0.136556051	19.38440587	1.05E-83	8.42E-82	up
CEP128	285.2259199	1.070909136	0.055396462	19.33172431	2.91E-83	2.33E-81	up
TACSTD2	46.25381437	1.945482761	0.100691557	19.32121047	3.56E-83	2.85E-81	up
EBF3	17.33542097	1.971569945	0.10204264	19.32104013	3.57E-83	2.85E-81	up
ADGRG3	57.04858777	2.150095998	0.111381702	19.30385304	4.98E-83	3.97E-81	up
STEAP4	169.1245179	1.62054148	0.083990619	19.29431529	6.00E-83	4.75E-81	up
C6	55.4424751	-2.350450628	0.121917559	-19.27901643	8.06E-83	6.37E-81	down
MTCL1	253.9081597	1.207417663	0.062652003	19.27181257	9.26E-83	7.30E-81	up
IGHV1-18	1214.936827	2.188036043	0.11359129	19.2623576	1.11E-82	8.73E-81	up
PLA2G4E	8.631980595	2.343813947	0.121716891	19.25627516	1.25E-82	9.79E-81	up
CDH5	315.092237	1.276254066	0.066290184	19.25253465	1.34E-82	1.05E-80	up
SERPINB5	1408.570135	2.446518817	0.127176246	19.23723093	1.81E-82	1.40E-80	up
MXRA5	1131.51333	1.34006479	0.069696144	19.22724445	2.19E-82	1.70E-80	up
F2RL2	77.11508382	1.362015845	0.070842389	19.22600092	2.24E-82	1.73E-80	up
RNF24	133.2539914	1.050030085	0.054654092	19.21228666	2.92E-82	2.25E-80	up
CLEC4D	7.783410087	3.618989004	0.188478851	19.2010349	3.63E-82	2.79E-80	up
ANXA5	2584.466883	0.759147466	0.039581993	19.17911172	5.53E-82	4.24E-80	no change
PANX1	450.3517569	0.595756238	0.031081143	19.16777103	6.88E-82	5.25E-80	no change
PRDM1	720.1611869	1.200451019	0.062641816	19.16373257	7.43E-82	5.66E-80	up
THY1	225.8130997	1.738912919	0.090812341	19.1484209	9.98E-82	7.57E-80	up
BGN	101.1866824	1.960341442	0.102379318	19.14782673	1.01E-81	7.63E-80	up
IGHV3-21	1903.928019	1.98056714	0.103438567	19.14727944	1.02E-81	7.69E-80	up
NMT2	541.1311023	-0.488146472	0.025511862	-19.13409831	1.31E-81	9.87E-80	no change
DRAM1	332.0321927	1.045137796	0.054670444	19.11705341	1.82E-81	1.36E-79	up
NT5DC2	200.7554638	1.059042945	0.055464315	19.09413197	2.83E-81	2.11E-79	up
EOGT	489.6693037	0.482035568	0.025272701	19.07336983	4.20E-81	3.13E-79	no change
ASPHD2	154.4107911	1.004155949	0.052686033	19.05924374	5.51E-81	4.09E-79	up
SLC66A1L	8.43971011	2.299499658	0.120698932	19.05153276	6.38E-81	4.72E-79	up
DOCK4	592.2240819	0.864465989	0.045384079	19.04778094	6.85E-81	5.06E-79	no change
NUCB2	1092.588529	0.719951829	0.037816632	19.03796813	8.27E-81	6.08E-79	no change
INSC	143.3369059	1.28355157	0.067421707	19.03766066	8.32E-81	6.10E-79	up
LAX1	292.1476514	1.63619591	0.085981993	19.02951824	9.71E-81	7.11E-79	up
FOXP2	408.2618039	-1.041348898	0.054785152	-19.00786732	1.47E-80	1.07E-78	down
JAK2	1270.949461	0.568427632	0.029918159	18.99941877	1.72E-80	1.25E-78	no change
KDELR3	714.9211915	0.871095866	0.045954039	18.95580656	3.95E-80	2.87E-78	no change
TG	47.98510544	1.331667194	0.070254652	18.95486139	4.03E-80	2.91E-78	up
SETD7	1778.458749	0.694668862	0.036674337	18.94155196	5.18E-80	3.73E-78	no change
TMEM158	31.31840077	2.103274487	0.111040028	18.94158817	5.18E-80	3.73E-78	up
FOSL1	12.19353122	1.94420574	0.102677206	18.93512517	5.86E-80	4.20E-78	up
PTAFR	416.5247771	1.264758833	0.066857087	18.91734884	8.21E-80	5.86E-78	up
SH3PXD2B	479.7550922	0.951338437	0.05030807	18.91025528	9.39E-80	6.69E-78	no change
FBXO16	35.32483244	1.126872596	0.05960909	18.90437495	1.05E-79	7.46E-78	up
ANKRD22	501.9981227	1.34032155	0.071059671	18.86191613	2.35E-79	1.66E-77	up
IGLV3-21	2493.481488	2.134953316	0.113229004	18.85518053	2.66E-79	1.88E-77	up
FBXO6	238.1597641	0.757199655	0.040196071	18.83765352	3.71E-79	2.61E-77	no change
LINC00839	12.83870791	1.925979912	0.102300618	18.82666943	4.57E-79	3.21E-77	up
NCF2	427.2163527	1.399040685	0.074324876	18.82331679	4.86E-79	3.41E-77	up
HSPA6	62.38739743	1.691385286	0.089892533	18.81563719	5.62E-79	3.93E-77	up
PLA1A	51.33611581	1.624560063	0.086347845	18.81413569	5.78E-79	4.03E-77	up
HYAL2	552.4497643	0.697459979	0.037081012	18.80908715	6.36E-79	4.42E-77	no change
ELL2	1245.311079	0.831942119	0.0442352	18.80724196	6.59E-79	4.56E-77	no change
FJX1	17.95923863	1.886999159	0.100420931	18.7908949	8.97E-79	6.19E-77	up
BHLHE40	963.745095	0.987007209	0.052537811	18.78660703	9.72E-79	6.69E-77	no change
LILRB3	16.25801222	1.81194897	0.096492939	18.77804724	1.14E-78	7.84E-77	up
LILRA6	23.03882501	1.934876767	0.10313063	18.76141706	1.56E-78	1.07E-76	up
MANF	1144.760297	0.868957604	0.046338549	18.75236971	1.85E-78	1.26E-76	no change
AMT	543.1645546	-0.584842463	0.03123489	-18.7240123	3.15E-78	2.15E-76	no change
IFFO2	259.9380159	0.718637198	0.038386365	18.72115773	3.33E-78	2.26E-76	no change
NRIP1	5922.903569	-0.521482255	0.027862103	-18.71654347	3.63E-78	2.46E-76	no change
SUSD2	347.0565232	-3.273489083	0.175077464	-18.69737549	5.20E-78	3.51E-76	down
TMEM98	2276.394607	-0.773378402	0.041375857	-18.69153777	5.80E-78	3.91E-76	no change
MZB1	1263.634076	1.532510233	0.08200778	18.68737609	6.27E-78	4.21E-76	up
HAS1	7.100410588	3.095441911	0.165988043	18.64858372	1.30E-77	8.68E-76	up
IL6	15.34894568	3.061247946	0.164261557	18.63642357	1.63E-77	1.09E-75	up
FAM157C	25.63893058	1.734804648	0.093241296	18.60553978	2.90E-77	1.93E-75	up
ITGA2	2454.632791	0.887171775	0.047702171	18.59814246	3.33E-77	2.21E-75	no change
CBR3	37.6507981	1.087234313	0.058462514	18.59711887	3.39E-77	2.25E-75	up
PLA2G4D	12.08397703	1.712381602	0.092087868	18.59508368	3.52E-77	2.33E-75	up
CGAS	319.0287821	0.851913572	0.045932152	18.5472166	8.59E-77	5.66E-75	no change
ENO1	15409.18112	0.542305104	0.029251763	18.53922772	9.96E-77	6.55E-75	no change
LINC02115	11.06485748	2.363548162	0.127551935	18.53008475	1.18E-76	7.74E-75	up
ECT2	1182.664862	0.654692933	0.035346942	18.52191166	1.37E-76	8.98E-75	no change
IQANK1	213.7675838	1.031782267	0.055706762	18.52167019	1.38E-76	9.00E-75	up
TMEM45A	98.67970947	1.239796559	0.066955063	18.51684559	1.51E-76	9.82E-75	up
ADAM9	4696.94613	0.616208967	0.033289763	18.5104644	1.70E-76	1.10E-74	no change
C4orf50	5.862505068	2.659414248	0.143672249	18.51028474	1.71E-76	1.10E-74	up
TNFSF9	26.67220805	2.003348255	0.108230238	18.51006056	1.71E-76	1.10E-74	up
MMP2	944.0962474	1.370876787	0.07407698	18.50611074	1.84E-76	1.19E-74	up
SPAG4	114.2252129	1.440630927	0.077929025	18.4864487	2.65E-76	1.70E-74	up
IGKV3-15	1741.940024	2.01131451	0.108806576	18.48522932	2.72E-76	1.74E-74	up
USP30	574.9029588	-0.593645031	0.032116829	-18.48392423	2.78E-76	1.78E-74	no change
MNDA	174.8934483	1.667569295	0.090286772	18.46969665	3.62E-76	2.30E-74	up
SHH	281.538731	1.170996947	0.063413825	18.46595664	3.88E-76	2.46E-74	up
COL5A3	247.8423964	1.31798976	0.071380208	18.46435854	4.00E-76	2.53E-74	up
FGR	221.0060575	1.664596077	0.090327909	18.42836951	7.78E-76	4.91E-74	up
FICD	338.4071351	0.62311411	0.033846767	18.40985614	1.10E-75	6.90E-74	no change
TBXAS1	615.6970851	0.881622706	0.047892337	18.40842928	1.12E-75	7.06E-74	no change
KCNN3	55.90175776	1.441408311	0.078323817	18.40319281	1.24E-75	7.76E-74	up
IGHV4OR15-8	277.4125875	2.566627256	0.139672711	18.37601085	2.04E-75	1.28E-73	up
EPHX2	2671.292235	-0.988317871	0.053798316	-18.37079561	2.25E-75	1.40E-73	no change
PIWIL2	155.2954814	-1.139304588	0.062025302	-18.36838436	2.35E-75	1.46E-73	down
FCGR1A	27.79087061	1.856374832	0.101114793	18.35908247	2.79E-75	1.73E-73	up
COL1A2	7211.722584	1.598677668	0.087101418	18.35420937	3.06E-75	1.89E-73	up
TRAM2	1451.279678	0.654858231	0.035690506	18.34824712	3.41E-75	2.10E-73	no change
STS	920.4468118	1.100422035	0.06007723	18.31679062	6.08E-75	3.74E-73	up
SPCS3	5278.452485	0.525334149	0.028705111	18.30106685	8.11E-75	4.98E-73	no change
MCEMP1	4.751283292	3.700086423	0.20228568	18.29139081	9.69E-75	5.94E-73	up
SHC3	13.1698908	1.74618058	0.095520497	18.28068989	1.18E-74	7.21E-73	up
ICAM1	455.0256745	1.493453051	0.081744691	18.26972534	1.44E-74	8.79E-73	up
PARP9	1849.513852	0.908232579	0.049745084	18.25773526	1.80E-74	1.09E-72	no change
SEC14L1	934.7659817	0.857550831	0.047053876	18.22487116	3.28E-74	1.99E-72	no change
ADD3	6776.713764	-0.561927581	0.030833396	-18.22464113	3.29E-74	1.99E-72	no change
ATPAF1	960.7436508	-0.557077791	0.030587699	-18.21247806	4.11E-74	2.48E-72	no change
FKBP10	333.8416851	1.128551193	0.061996683	18.20341237	4.85E-74	2.92E-72	up
FSTL1	2562.272255	1.116170661	0.061329089	18.19969403	5.19E-74	3.12E-72	up
ITGA6	12626.06537	0.619055133	0.034047461	18.18212314	7.15E-74	4.28E-72	no change
SIX4	13.58208872	1.554925191	0.085557201	18.17410064	8.28E-74	4.95E-72	up
GFPT2	56.18981919	1.630522942	0.089829139	18.15138113	1.25E-73	7.47E-72	up
COL15A1	1080.986917	1.344671967	0.074156902	18.13279591	1.76E-73	1.04E-71	up
LILRA1	21.28892485	1.823718468	0.100576022	18.13273615	1.76E-73	1.04E-71	up
GATA6-AS1	156.1219733	-1.217647605	0.067166307	-18.12884548	1.89E-73	1.12E-71	down
PTGR3	1446.670865	-0.456146866	0.025170322	-18.12240894	2.12E-73	1.25E-71	no change
TFDP2	1501.200326	-0.569661228	0.0314542	-18.11081571	2.62E-73	1.54E-71	no change
RASAL1	224.1923165	1.078076865	0.059543452	18.10571662	2.87E-73	1.69E-71	up
SND1	4013.80191	0.352731943	0.019520975	18.06938161	5.55E-73	3.26E-71	no change
HK3	202.7194685	1.506031546	0.083354023	18.06789273	5.71E-73	3.34E-71	up
LPIN1	987.9368514	0.693678054	0.038430748	18.05007935	7.88E-73	4.60E-71	no change
IGHV5-51	1643.052376	1.987038814	0.110090516	18.04913715	8.01E-73	4.66E-71	up
SPARC	3093.983733	1.235227024	0.068515811	18.02835002	1.17E-72	6.78E-71	up
ADAMTS15	177.7660007	1.123585612	0.062366859	18.01574799	1.47E-72	8.49E-71	up
DENND4C	2846.723704	-0.461546652	0.025631293	-18.00715462	1.71E-72	9.89E-71	no change
CD44	2890.861233	0.910086778	0.050562475	17.99925283	1.97E-72	1.14E-70	no change
ACVR1	313.4941777	0.448407191	0.024964142	17.96205098	3.86E-72	2.22E-70	no change
TTL	656.5747836	0.465111052	0.025927691	17.93877617	5.87E-72	3.37E-70	no change
PALMD	73.34088411	1.044769082	0.058245633	17.93729463	6.03E-72	3.45E-70	up
GPR4	9.818142233	1.792517894	0.100014697	17.92254491	7.86E-72	4.49E-70	up
CHSY1	556.7052801	0.713428299	0.039819451	17.91657791	8.76E-72	4.99E-70	no change
RAMP3	237.0251905	1.287248897	0.071862555	17.9126513	9.40E-72	5.34E-70	up
HS6ST2	29.78902958	1.616364305	0.090277916	17.90431576	1.09E-71	6.19E-70	up
CSNK1A1L	2.563202673	2.84144002	0.158986103	17.87225403	1.94E-71	1.10E-69	up
EPHX4	9.344696417	1.864413825	0.104343387	17.86805924	2.09E-71	1.18E-69	up
SOCS3-DT	6.33070589	2.141633956	0.11990798	17.86064577	2.39E-71	1.35E-69	up
AFAP1L2	518.7060405	0.715284534	0.040065196	17.85301465	2.74E-71	1.54E-69	no change
MIR4435-2HG	143.1145057	1.168168845	0.065576874	17.81373188	5.53E-71	3.10E-69	up
FHL2	1474.927326	0.77509256	0.043523483	17.80860597	6.06E-71	3.39E-69	no change
STC2	26.09892559	1.61826552	0.090881874	17.80625172	6.32E-71	3.53E-69	up
TRIM7	61.03721783	1.329385379	0.074665703	17.80449832	6.52E-71	3.63E-69	up
PLAUR	919.9574208	1.403690829	0.078921151	17.78599033	9.07E-71	5.04E-69	up
RUNX1	584.8661577	0.659195058	0.037071676	17.78163636	9.81E-71	5.44E-69	no change
PODXL	708.0470355	0.700263706	0.039391614	17.77697399	1.07E-70	5.90E-69	no change
IGHV4-59	1139.881897	1.919705049	0.108001439	17.77480997	1.11E-70	6.11E-69	up
SSR3	5606.942978	0.474558101	0.026703789	17.77118998	1.18E-70	6.51E-69	no change
CYTOR	99.54752076	1.23066711	0.069254274	17.77026942	1.20E-70	6.60E-69	up
TLCD3A	297.0572414	0.713435515	0.040234488	17.73193972	2.38E-70	1.30E-68	no change
KLK6	8.335133553	6.509270451	0.367096788	17.73175538	2.38E-70	1.30E-68	up
CFAP251	25.56869118	1.210830654	0.068296571	17.72901095	2.50E-70	1.37E-68	up
DUSP10	172.7514717	0.829419931	0.046795363	17.72440433	2.72E-70	1.48E-68	no change
CSF2	6.945750071	2.689088658	0.151731854	17.72263757	2.80E-70	1.52E-68	up
EDEM1	2288.076036	0.594387761	0.033541015	17.7212219	2.88E-70	1.56E-68	no change
ALDH3B2	3.370490025	2.202837812	0.124440755	17.70190006	4.05E-70	2.19E-68	up
PRDX4	1422.123285	0.707907255	0.040010291	17.69312956	4.74E-70	2.56E-68	no change
ITGA5	734.0732159	1.262958017	0.071388348	17.69137487	4.89E-70	2.63E-68	up
LINC01679	14.6297973	1.972800476	0.111545033	17.68613468	5.36E-70	2.88E-68	up
NDE1	400.9184948	0.51334179	0.029044443	17.67435483	6.61E-70	3.54E-68	no change
MIR5571	5.082780754	2.772866185	0.156914188	17.67122663	6.99E-70	3.74E-68	up
IGLV1-40	1562.375245	1.847627449	0.104600632	17.66363567	7.99E-70	4.27E-68	up
OSBPL3	790.0660036	0.701171455	0.039741571	17.64327492	1.15E-69	6.11E-68	no change
MARS1	1614.944355	0.509040166	0.028859153	17.63877709	1.24E-69	6.60E-68	no change
PXDN	860.4438411	1.078348286	0.061163904	17.63046843	1.44E-69	7.63E-68	up
TRIM69	788.6515182	0.756856516	0.042929299	17.63030212	1.44E-69	7.63E-68	no change
CEBPB	233.3205989	0.985031792	0.055910056	17.6181507	1.79E-69	9.44E-68	no change
TNFRSF11B	256.0334383	1.266691171	0.07190043	17.61729628	1.81E-69	9.56E-68	up
CLCA3P	11.29797252	1.6430457	0.093389424	17.59348791	2.76E-69	1.45E-67	up
CRABP2	7.524475433	2.291279081	0.130272876	17.588305	3.03E-69	1.59E-67	up
C5AR1	82.47369275	1.383377342	0.078663317	17.58605409	3.15E-69	1.65E-67	up
LIPN	4.24742438	3.21617324	0.182883703	17.585893	3.16E-69	1.65E-67	up
VWA1	653.6720772	1.012250819	0.057618465	17.56816692	4.32E-69	2.25E-67	up
HAPLN3	168.2018508	1.769083016	0.100758403	17.55767225	5.20E-69	2.70E-67	up
ACSF2	1410.387256	-1.043263944	0.059454192	-17.5473572	6.23E-69	3.24E-67	down
TNS4	110.4510573	1.627802458	0.092771398	17.54638279	6.34E-69	3.28E-67	up
IGHV6-1	291.2514017	1.863981473	0.10624436	17.54428638	6.58E-69	3.40E-67	up
AQP7	190.2953686	-1.901838909	0.108524389	-17.52452995	9.31E-69	4.80E-67	down
ZNF615	300.3619144	-0.493594411	0.028167809	-17.52335153	9.51E-69	4.89E-67	no change
RGS16	70.62654468	1.547470359	0.088410886	17.50316533	1.36E-68	6.96E-67	up
GARS1	1278.228874	0.549500754	0.031395161	17.50272154	1.37E-68	7.00E-67	no change
SLC19A3	222.4969387	-1.331043956	0.076068357	-17.49799786	1.48E-68	7.59E-67	down
CASP10	2318.118504	0.751439415	0.042972148	17.48666171	1.81E-68	9.24E-67	no change
ABAT	771.465864	-0.916105252	0.052423424	-17.47511298	2.22E-68	1.13E-66	no change
HTRA3	110.6981677	1.433051506	0.082013643	17.47333076	2.29E-68	1.16E-66	up
JSRP1	35.14370467	1.811985452	0.103730225	17.46824953	2.50E-68	1.27E-66	up
DERL3	737.9113698	1.369279142	0.078478648	17.44779225	3.58E-68	1.81E-66	up
ZNF385D	33.8310487	1.319140394	0.075633534	17.44121066	4.01E-68	2.03E-66	up
STRA6	20.13167274	2.5506178	0.146281209	17.43640084	4.37E-68	2.20E-66	up
KRT80	12.17399118	2.59907224	0.149335659	17.40423056	7.66E-68	3.86E-66	up
KY	14.3667586	1.526334774	0.087821113	17.38004365	1.17E-67	5.87E-66	up
UBTD1	36.17017218	1.128499949	0.064955485	17.3734357	1.31E-67	6.57E-66	up
FFAR2	96.18172702	1.700265675	0.097874647	17.37187023	1.35E-67	6.74E-66	up
MAGOH-DT	12.06511924	0.987264752	0.056897339	17.35168587	1.92E-67	9.56E-66	no change
C2	228.9934941	1.230949079	0.070953994	17.34855229	2.02E-67	1.01E-65	up
IGHV3-73	389.8944985	1.924938833	0.111114808	17.32387303	3.11E-67	1.54E-65	up
OACYLP	4.326621373	2.015807175	0.116432575	17.313086	3.75E-67	1.86E-65	up
MAP3K6	391.1842229	0.799686437	0.046196366	17.31059195	3.91E-67	1.94E-65	no change
CASP8	1203.062186	0.427176703	0.024686106	17.30433747	4.36E-67	2.16E-65	no change
ODF2	620.9880419	0.365838299	0.021141766	17.3040556	4.38E-67	2.16E-65	no change
ZNF91	3708.527202	-0.677004911	0.039138904	-17.29749296	4.91E-67	2.42E-65	no change
GABRA2	278.4995285	-1.530121064	0.088618495	-17.26638515	8.43E-67	4.14E-65	down
COL5A1	1738.370957	1.101511031	0.063802193	17.26446965	8.71E-67	4.25E-65	up
CYP4X1	37.71135098	1.267123508	0.073394168	17.26463481	8.69E-67	4.25E-65	up
ZNF813	345.4348421	-0.605467867	0.035070257	-17.26442627	8.72E-67	4.25E-65	no change
FAM47E	91.48699673	-1.08183997	0.062685219	-17.25829445	9.69E-67	4.72E-65	down
KLHL24	1799.524293	-0.611913054	0.035461703	-17.25560253	1.02E-66	4.94E-65	no change
LINC01269	2.56750675	2.698285986	0.156439535	17.24810789	1.16E-66	5.61E-65	up
MMP14	2035.917122	0.704330494	0.040837048	17.24734094	1.17E-66	5.67E-65	no change
SH3TC2	121.8815221	1.054719108	0.06117861	17.23999778	1.33E-66	6.43E-65	up
ASTE1	422.3366207	-0.48039215	0.027872921	-17.23508449	1.45E-66	6.99E-65	no change
CYP27B1	26.60628082	0.865999419	0.050255717	17.23185871	1.53E-66	7.37E-65	no change
ANK1	39.59611818	1.535502433	0.089114537	17.23066162	1.56E-66	7.51E-65	up
ANGPTL2	320.1269967	1.11850713	0.064921037	17.22873164	1.62E-66	7.75E-65	up
C17orf107	22.51403939	1.334127232	0.077444241	17.22693926	1.67E-66	7.98E-65	up
DEFB4A	12.36985297	6.545445623	0.380116085	17.21959652	1.89E-66	9.04E-65	up
SSR1	3953.574698	0.392045032	0.022768788	17.21852899	1.93E-66	9.19E-65	no change
ECM1	105.0595042	1.130355172	0.065713883	17.20116229	2.60E-66	1.24E-64	up
TAP1	3568.103333	0.836074201	0.048616382	17.19737588	2.78E-66	1.32E-64	no change
PAPPA	191.5059134	1.148732481	0.066799057	17.19683672	2.80E-66	1.33E-64	up
PDE4B	547.7032906	1.323653684	0.077074005	17.17380182	4.17E-66	1.97E-64	up
ERLEC1	2067.987852	0.469332037	0.027338948	17.16715802	4.68E-66	2.21E-64	no change
SORD	260.54166	0.662590796	0.038597572	17.16664438	4.72E-66	2.22E-64	no change
JCAD	175.9547345	1.103440056	0.064288287	17.16393631	4.94E-66	2.33E-64	up
ENKUR	46.90332071	1.619872564	0.094383895	17.16259494	5.06E-66	2.38E-64	up
KLK11	38.61474239	1.464261823	0.085418508	17.14220794	7.19E-66	3.37E-64	up
EXTL3	645.4466103	0.43102219	0.02516282	17.12932789	8.97E-66	4.19E-64	no change
CASP5	852.0949246	1.36633727	0.079823715	17.11693407	1.11E-65	5.18E-64	up
SH3RF3	137.3130691	0.795427996	0.046563613	17.08260897	2.00E-65	9.32E-64	no change
PDE10A	78.00825086	1.366379427	0.079991138	17.0816351	2.03E-65	9.46E-64	up
ADM	1118.46012	1.418509773	0.083125551	17.06466604	2.72E-65	1.26E-63	up
IGLV1-51	316.8307937	1.823583858	0.10693612	17.05302057	3.32E-65	1.54E-63	up
LINC01750	5.381506816	2.170447728	0.127281892	17.05228995	3.36E-65	1.55E-63	up
CIBAR2	9.067923623	2.340115418	0.137279338	17.04637747	3.72E-65	1.72E-63	up
STX11	86.30880113	1.336723987	0.078435762	17.04227707	3.99E-65	1.84E-63	up
NAMPTP1	63.09121534	1.700269409	0.099771406	17.04165021	4.03E-65	1.85E-63	up
SLC26A4	32.52255106	1.704643879	0.100123107	17.0254792	5.32E-65	2.44E-63	up
GBP5	672.7912007	1.636030818	0.096128141	17.01927026	5.91E-65	2.70E-63	up
HSPA5	6903.310805	0.766117385	0.045014461	17.01936168	5.90E-65	2.70E-63	no change
CCL11	129.5341425	2.027974114	0.119340861	16.99312457	9.23E-65	4.21E-63	up
SLC16A14	294.6428673	1.140280271	0.067110987	16.99096257	9.58E-65	4.36E-63	up
TRIB2	503.5746339	1.186080319	0.069837772	16.98336431	1.09E-64	4.96E-63	up
IFITM9P	2.415991071	2.724505852	0.160497919	16.97533442	1.25E-64	5.66E-63	up
IGKV1-5	6883.935049	1.727545065	0.101767987	16.975329	1.25E-64	5.66E-63	up
TRIP13	166.1880046	0.783588008	0.046191313	16.96396899	1.52E-64	6.86E-63	no change
SRGN	2067.560608	1.374417642	0.081056067	16.95638199	1.73E-64	7.79E-63	up
PF4	16.2388366	1.69867589	0.100246341	16.94501641	2.09E-64	9.44E-63	up
NOS3	91.8047023	1.221963347	0.07211628	16.94434811	2.12E-64	9.53E-63	up
RND1	79.69471718	1.468708212	0.086690327	16.94200803	2.20E-64	9.89E-63	up
CYP2R1	571.1660414	-0.420465375	0.024830686	-16.933297	2.56E-64	1.15E-62	no change
HHAT	216.0099443	-0.545578516	0.032219529	-16.9331621	2.56E-64	1.15E-62	no change
LYN	905.036607	0.897866813	0.053060575	16.92154317	3.12E-64	1.39E-62	no change
SNAI1	10.75104389	1.768376911	0.104516958	16.91952142	3.23E-64	1.44E-62	up
DNAJC3	2146.065772	0.445437009	0.026340603	16.9106613	3.75E-64	1.67E-62	no change
HSPA13	1158.704502	0.648612509	0.038376717	16.90119832	4.41E-64	1.96E-62	no change
DLGAP1-AS2	77.02134487	0.836512252	0.049497183	16.90019929	4.48E-64	1.99E-62	no change
GPR84	12.91661045	2.190187352	0.129635962	16.89490574	4.90E-64	2.17E-62	up
CHST2	251.2343328	1.376189215	0.081458699	16.89431858	4.95E-64	2.19E-62	up
FGF7	278.3210799	1.302020119	0.077084851	16.89073918	5.26E-64	2.32E-62	up
CMTM2	10.03549401	1.742608052	0.103182519	16.88859775	5.46E-64	2.40E-62	up
FNDC3B	3523.242601	0.565797695	0.033525875	16.87644812	6.71E-64	2.94E-62	no change
RAB31	703.6002415	1.030442253	0.061082314	16.86973183	7.51E-64	3.29E-62	up
CDC14A	694.8432721	-0.891650168	0.052855713	-16.86951355	7.54E-64	3.30E-62	no change
MT1F	476.8041225	-1.52701149	0.090530251	-16.86741691	7.81E-64	3.41E-62	down
MDM2	2247.889454	0.363095198	0.021547414	16.85098689	1.03E-63	4.50E-62	no change
PDK1	849.2257675	0.805252196	0.047800574	16.84607812	1.12E-63	4.88E-62	no change
IGHV4-61	452.9620771	1.897363731	0.112632627	16.84559598	1.13E-63	4.90E-62	up
LAMC2	3454.033684	1.08289656	0.064283754	16.84557133	1.13E-63	4.90E-62	up
ADAMTS12	103.0779967	1.349793396	0.080133456	16.84431774	1.15E-63	5.00E-62	up
IGLV3-25	1110.142468	1.832765952	0.108824558	16.84147383	1.21E-63	5.24E-62	up
GJA1	694.143288	1.158068192	0.068768607	16.84007042	1.24E-63	5.35E-62	up
CLYBL	335.6984267	-0.729935616	0.043365162	-16.83230453	1.41E-63	6.09E-62	no change
YARS1	1128.077117	0.421543442	0.025050424	16.82779662	1.53E-63	6.56E-62	no change
PDIA5	604.9424887	0.493069919	0.029301165	16.82765568	1.53E-63	6.57E-62	no change
KCND3-AS1	7.820834828	1.903195144	0.113104437	16.82688314	1.55E-63	6.64E-62	up
PPIB	1916.969677	0.526961274	0.031330639	16.8193593	1.76E-63	7.53E-62	no change
FADS1	224.7255079	1.136666823	0.067583184	16.81878176	1.78E-63	7.59E-62	up
PECR	533.2213471	-0.772529219	0.045975435	-16.80308661	2.32E-63	9.87E-62	no change
TNFRSF8	23.06418418	1.838327678	0.109455214	16.79524999	2.64E-63	1.12E-61	up
HEG1	668.869305	0.949566022	0.056559009	16.78894374	2.94E-63	1.25E-61	no change
SEMG1	9.317875261	2.548819966	0.151861876	16.78380404	3.21E-63	1.36E-61	up
CSGALNACT1	167.7301665	1.131664905	0.067476857	16.77115614	3.97E-63	1.68E-61	up
IGHG4	3722.241775	2.535186179	0.151181112	16.76919923	4.10E-63	1.73E-61	up
IMPDH1	517.0207482	0.998811421	0.059563496	16.76885156	4.12E-63	1.74E-61	no change
TESC	65.26496529	1.360487147	0.081132946	16.76861523	4.14E-63	1.74E-61	up
ODC1	2771.736098	0.747511237	0.04462216	16.7520183	5.47E-63	2.30E-61	no change
BCL6	243.0278765	1.328357432	0.079328752	16.74496829	6.16E-63	2.59E-61	up
ACKR1	238.9494516	1.212736454	0.072448286	16.7393394	6.77E-63	2.84E-61	up
CCR8	9.097388535	1.591509159	0.095159051	16.72472704	8.66E-63	3.62E-61	up
SLC2A3	493.9122448	1.423580571	0.085149251	16.71865054	9.59E-63	4.00E-61	up
LINC02320	3.998204493	1.791191188	0.107219062	16.70590244	1.19E-62	4.95E-61	up
PLS3	1197.015647	0.674056079	0.040349135	16.70558922	1.19E-62	4.97E-61	no change
COQ6	195.6890602	-0.366606917	0.021955833	-16.69747261	1.37E-62	5.68E-61	no change
SLC46A1	192.7150765	-1.088632049	0.065225693	-16.69023361	1.54E-62	6.40E-61	down
DDIT4	965.5911403	0.839514171	0.050316777	16.68457748	1.70E-62	7.02E-61	no change
IFT22	123.8309586	0.55397253	0.033237375	16.66715656	2.27E-62	9.39E-61	no change
MUC16	12.68268487	2.606992592	0.15648628	16.65956018	2.58E-62	1.06E-60	up
CEACAM6	9198.95932	1.523949329	0.091496883	16.65575137	2.75E-62	1.13E-60	up
SLC30A7	2701.855024	0.325132368	0.019524222	16.65276908	2.89E-62	1.19E-60	no change
SHCBP1	170.8572221	0.86810703	0.052131225	16.6523429	2.91E-62	1.19E-60	no change
BHLHA15	63.82674109	1.412964138	0.084881483	16.64631768	3.22E-62	1.32E-60	up
SLC39A5	3683.945934	-1.137353173	0.068328447	-16.64538314	3.27E-62	1.34E-60	down
SLC7A11-AS1	22.3883625	1.252792277	0.0752842	16.64083932	3.53E-62	1.44E-60	up
IGDCC4	110.5561347	1.216580803	0.073121432	16.63781431	3.71E-62	1.51E-60	up
ZNF608	529.1123743	-0.496796021	0.029887972	-16.62193807	4.83E-62	1.97E-60	no change
TMEM192	635.8820122	-0.544930401	0.032785636	-16.62101065	4.91E-62	2.00E-60	no change
S100A11	479.8254928	1.36284142	0.082028284	16.61428652	5.49E-62	2.23E-60	up
VSIG10	3059.110266	-0.775307109	0.046692974	-16.60436324	6.48E-62	2.62E-60	no change
NOTCH3	323.6150819	1.302586963	0.078470687	16.59966303	7.01E-62	2.83E-60	up
NR5A2	2139.025361	-0.672133712	0.040521109	-16.58724871	8.62E-62	3.48E-60	no change
LATS2	250.556842	0.703653065	0.042478238	16.56502468	1.25E-61	5.03E-60	no change
S100A3	8.173042151	2.118218929	0.127920696	16.55884465	1.38E-61	5.56E-60	up
GBP1	1374.196825	1.270594847	0.076737737	16.55762727	1.41E-61	5.67E-60	up
SOWAHA	1172.630596	-1.358379612	0.082058604	-16.55377429	1.50E-61	6.03E-60	down
CCDC167	156.6818414	0.665226274	0.040225265	16.53752388	1.97E-61	7.89E-60	no change
PRKN	83.40098302	-0.755710242	0.045746041	-16.51968611	2.65E-61	1.06E-59	no change
B3GNT9	113.7745086	0.788364378	0.0477687	16.50378539	3.45E-61	1.38E-59	no change
NPY	18.27970727	-2.181575451	0.132212409	-16.50053481	3.64E-61	1.45E-59	down
ABHD15	461.3861634	-0.489714952	0.029692668	-16.49279048	4.13E-61	1.64E-59	no change
CPEB4	1806.723604	0.574355138	0.034841841	16.48463788	4.73E-61	1.88E-59	no change
SLC45A4	769.4473133	0.495059345	0.030048441	16.47537518	5.51E-61	2.19E-59	no change
RXFP4	93.83613182	-0.774028549	0.046995965	-16.47010635	6.02E-61	2.38E-59	no change
P3H1	258.281062	0.747378294	0.04538654	16.46695915	6.34E-61	2.50E-59	no change
PMEPA1	737.2443163	0.811396585	0.04927663	16.46615423	6.42E-61	2.53E-59	no change
ANXA3	1061.994368	0.971914832	0.059060622	16.45622403	7.57E-61	2.98E-59	no change
DPP10	212.3352437	-2.101835448	0.127730413	-16.45524666	7.69E-61	3.03E-59	down
RHBDD3	322.2600892	0.401219693	0.02439738	16.44519569	9.08E-61	3.57E-59	no change
LILRA2	11.43163549	1.798596975	0.109396371	16.44110267	9.71E-61	3.80E-59	up
MEI1	200.5166074	1.182022302	0.071894151	16.44114707	9.71E-61	3.80E-59	up
PRKG2	495.6108456	-2.131603793	0.129656642	-16.44037485	9.83E-61	3.84E-59	down
DCLK3	9.082823607	1.37604284	0.083703224	16.43954411	9.97E-61	3.89E-59	up
CRBN	1185.594048	-0.397714471	0.024197838	-16.43595066	1.06E-60	4.11E-59	no change
LZTS1	22.87150061	1.413832124	0.086020631	16.43596556	1.06E-60	4.11E-59	up
MIR3945HG	3.715935732	4.187327261	0.255109868	16.41381922	1.52E-60	5.92E-59	up
GPR160	2699.403565	-0.733929275	0.044740186	-16.40425169	1.78E-60	6.91E-59	no change
NLRC5	1976.871512	0.885316347	0.053998485	16.39520706	2.07E-60	8.01E-59	no change
AUH	677.8873154	-0.573465032	0.035006353	-16.38174172	2.58E-60	9.98E-59	no change
HELZ2	1479.774237	0.784036797	0.047877076	16.37603776	2.84E-60	1.09E-58	no change
SPATA20P1	3.325478561	5.160549875	0.315176385	16.3735296	2.96E-60	1.14E-58	up
DUSP7	206.7012473	0.61370819	0.037501733	16.36479554	3.41E-60	1.31E-58	no change
COL6A1	3106.004232	1.038962858	0.063491341	16.36385115	3.47E-60	1.33E-58	up
NRG1	284.1806356	1.227828688	0.07503337	16.36376843	3.47E-60	1.33E-58	up
TYMP	1010.736574	1.082600354	0.066187712	16.35651571	3.91E-60	1.50E-58	up
KLF2	75.10704058	1.29534192	0.079247061	16.3456146	4.67E-60	1.79E-58	up
TREH	346.4763417	-2.157669385	0.132005236	-16.34533185	4.70E-60	1.79E-58	down
CYP2J2	1498.26375	-1.092489169	0.066898445	-16.33056139	5.98E-60	2.28E-58	down
TESK2	398.9678408	-0.66094098	0.040487516	-16.32456231	6.60E-60	2.51E-58	no change
MCOLN3	72.97876047	-0.976844117	0.059858962	-16.31909551	7.22E-60	2.74E-58	no change
CCN6	12.51428122	1.939893002	0.118873327	16.31899311	7.23E-60	2.74E-58	up
AHR	3890.285078	0.505554935	0.030980876	16.31829073	7.32E-60	2.77E-58	no change
MAP3K8	271.6915308	0.774125539	0.047495418	16.29895189	1.00E-59	3.80E-58	no change
AQP11	329.2075451	-1.27011786	0.077939677	-16.29616537	1.05E-59	3.97E-58	down
ACOX2	440.5183941	-1.097788696	0.067384233	-16.29147712	1.13E-59	4.28E-58	down
SIX1	2.144219563	2.851849848	0.175073605	16.28943354	1.17E-59	4.42E-58	up
ECSCR	64.39237459	1.202351923	0.073840303	16.28313915	1.30E-59	4.89E-58	up
ELFN1	8.573759538	1.58286881	0.097225966	16.2803095	1.36E-59	5.11E-58	up
RIPOR3	262.1028791	1.043103307	0.064077865	16.27868383	1.40E-59	5.24E-58	up
TIGAR	256.7500173	0.6376202	0.039186742	16.27132471	1.58E-59	5.90E-58	no change
IGHV3-23	4696.825669	1.59743158	0.09820577	16.26616821	1.72E-59	6.41E-58	up
TFF1	1956.992584	1.633241776	0.100469771	16.25605154	2.02E-59	7.55E-58	up
NAAA	1911.192812	-0.867592586	0.053392737	-16.24926215	2.26E-59	8.42E-58	no change
ZNF471	137.0779254	-0.715312635	0.044036815	-16.24351424	2.48E-59	9.23E-58	no change
XPOT	1704.660407	0.370624662	0.022824729	16.23785565	2.72E-59	1.01E-57	no change
CCNG1	4626.341877	-0.60433093	0.037257561	-16.22035666	3.62E-59	1.34E-57	no change
DAPP1	439.4651841	1.264928483	0.078042934	16.20811037	4.42E-59	1.64E-57	up
MIEF2	369.2837426	-0.433751469	0.026798262	-16.18580605	6.35E-59	2.35E-57	no change
HSP90B1	13658.26638	0.648675405	0.040078608	16.18507803	6.43E-59	2.37E-57	no change
IRF2BP2	3323.652063	-0.453920166	0.028070931	-16.17047052	8.15E-59	3.00E-57	no change
PCSK9	316.958593	1.455248974	0.090045027	16.16134758	9.45E-59	3.48E-57	up
CCNO	49.28816859	1.515442206	0.093794892	16.15698018	1.01E-58	3.73E-57	up
SNHG3	481.2205855	0.57219086	0.035423391	16.15291031	1.08E-58	3.97E-57	no change
SPATS2	419.5288417	0.521545288	0.03229608	16.14887258	1.16E-58	4.24E-57	no change
HERPUD1	3012.774562	0.565720033	0.035034727	16.14740825	1.18E-58	4.33E-57	no change
TFPI2	78.47207565	2.000368667	0.123881172	16.14747939	1.18E-58	4.33E-57	up
THEMIS2	557.4840377	1.12733488	0.069837255	16.14231378	1.29E-58	4.69E-57	up
CHN2	1218.404318	-1.293379135	0.080131339	-16.1407404	1.32E-58	4.80E-57	down
RPN2	6274.910087	0.434321305	0.026908941	16.14040872	1.33E-58	4.82E-57	no change
VCP	7053.727826	0.398375975	0.024693931	16.132546	1.51E-58	5.47E-57	no change
CHDH	1113.682181	-0.764701789	0.047444463	-16.11782985	1.91E-58	6.93E-57	no change
TNC	2820.990118	1.829633986	0.113526172	16.11640693	1.96E-58	7.08E-57	up
GJC1	114.4129933	1.199192889	0.074415433	16.11484127	2.01E-58	7.25E-57	up
IGLV3-1	2386.001511	1.697448834	0.105343862	16.11340995	2.05E-58	7.41E-57	up
HYOU1	3655.517634	0.727317453	0.045140025	16.1124735	2.09E-58	7.51E-57	no change
TLR8	179.1309912	1.343112746	0.083398205	16.10481605	2.36E-58	8.49E-57	up
SPNS2	732.4430026	1.130327426	0.07019839	16.10189963	2.47E-58	8.89E-57	up
SRM	134.8108413	0.943054561	0.058593123	16.09496996	2.77E-58	9.93E-57	no change
AEN	620.7208315	0.619319073	0.038487479	16.09144302	2.93E-58	1.05E-56	no change
IGKV3-11	4604.139392	1.581796728	0.098306288	16.09049393	2.97E-58	1.06E-56	up
CARD6	219.4372455	1.117313661	0.069495867	16.07741163	3.67E-58	1.31E-56	up
TFF2	79.7708012	1.856325295	0.115497157	16.07247603	3.98E-58	1.42E-56	up
STAT1	4382.789251	0.784368222	0.048807978	16.07049195	4.11E-58	1.46E-56	no change
MAP9-AS1	9.630137395	1.855499116	0.115499739	16.06496373	4.49E-58	1.60E-56	up
SESN1	947.8202387	-0.345562918	0.021516763	-16.0601724	4.85E-58	1.72E-56	no change
SRPX2	152.4635859	0.874406785	0.054448554	16.05932063	4.92E-58	1.74E-56	no change
LPCAT3	1547.838155	-0.596751093	0.037171405	-16.05403635	5.36E-58	1.90E-56	no change
TPK1	514.0496842	0.801017253	0.04990525	16.05076109	5.65E-58	2.00E-56	no change
BRINP3	385.7143887	-1.935905847	0.120618334	-16.04984731	5.73E-58	2.02E-56	down
MEDAG	29.99692537	1.939989099	0.120940887	16.04080427	6.63E-58	2.34E-56	up
DMRTA1	68.76505925	-1.531724286	0.09549087	-16.04053132	6.66E-58	2.34E-56	down
GPR180	622.2910391	0.435397884	0.027153546	16.03466035	7.32E-58	2.57E-56	no change
RNF145	2033.024699	0.690221418	0.043096308	16.01578996	9.91E-58	3.48E-56	no change
CDK20	233.0934995	-0.87685315	0.054750915	-16.01531496	9.99E-58	3.50E-56	no change
PXMP2	252.5342193	-0.755367135	0.047169264	-16.01396913	1.02E-57	3.57E-56	no change
TPTE2P5	57.28059983	-0.736615077	0.046001128	-16.01297873	1.04E-57	3.63E-56	no change
POSTN	2021.505658	1.412468873	0.088260687	16.00337504	1.21E-57	4.22E-56	up
KDR	457.3240861	1.01009271	0.063153003	15.99437328	1.40E-57	4.88E-56	up
IGHV3-15	1821.940098	1.646956667	0.103060625	15.9804646	1.75E-57	6.09E-56	up
LETMD1	1014.856788	-0.329066094	0.020595079	-15.97789891	1.82E-57	6.32E-56	no change
PEA15	541.7676231	0.638629459	0.039969392	15.9779627	1.82E-57	6.32E-56	no change
TMEM38B	723.5081962	-0.708929208	0.044397308	-15.96784233	2.14E-57	7.42E-56	no change
NCALD	218.720456	0.628658991	0.039383929	15.96232298	2.34E-57	8.09E-56	no change
SLC25A36	1375.104296	-0.434500341	0.027223496	-15.96048999	2.41E-57	8.32E-56	no change
CD70	13.80604009	1.991426405	0.124841171	15.95167989	2.77E-57	9.57E-56	up
MTARC2	463.8449087	-0.868092758	0.054426136	-15.9499245	2.85E-57	9.83E-56	no change
MYO1B	2995.495469	0.601651329	0.037733889	15.94458825	3.11E-57	1.07E-55	no change
SLC36A1	1704.705464	-0.972127673	0.060983759	-15.94076352	3.30E-57	1.14E-55	no change
ROPN1L	4.560247063	2.03401424	0.127611747	15.93908309	3.39E-57	1.16E-55	up
KIF5C	306.744349	-1.658968347	0.104138392	-15.93042026	3.90E-57	1.34E-55	down
NOD2	109.8315746	1.139897993	0.071580955	15.92459886	4.28E-57	1.46E-55	up
UGT2A3	4357.986693	-1.666975993	0.104681255	-15.92430276	4.30E-57	1.47E-55	down
IFITM3	592.3727963	1.35765436	0.085271537	15.92154207	4.49E-57	1.53E-55	up
ADHFE1	58.72659468	-0.830260918	0.052186225	-15.90958002	5.44E-57	1.85E-55	no change
CERCAM	138.9672692	1.099639352	0.069135522	15.90556228	5.80E-57	1.97E-55	up
IGLV1-44	914.6604284	1.673278127	0.105205021	15.90492651	5.86E-57	1.99E-55	up
CLCF1	68.57652288	0.796257351	0.050086328	15.89769856	6.57E-57	2.23E-55	no change
IGKV1-9	1540.438717	1.650970383	0.103916966	15.88739975	7.75E-57	2.63E-55	up
COL6A2	4718.552848	0.954933561	0.060106926	15.88724657	7.77E-57	2.63E-55	no change
APIP	570.4413785	0.805833521	0.050785065	15.86752957	1.06E-56	3.59E-55	no change
CYYR1	115.6415748	0.986272726	0.062185994	15.86004614	1.20E-56	4.04E-55	no change
C2orf68	660.1523458	-0.313215832	0.019749519	-15.85941533	1.21E-56	4.08E-55	no change
ZNF768	895.4907773	-0.494197277	0.031180721	-15.84945011	1.42E-56	4.77E-55	no change
ITGA11	104.5673195	0.985063297	0.062153759	15.84881279	1.43E-56	4.82E-55	no change
FKBP14	312.8028599	0.516201643	0.032581536	15.84337942	1.56E-56	5.24E-55	no change
SDR16C5	612.3297941	1.448103786	0.091421776	15.83981237	1.65E-56	5.54E-55	up
LINC02605	74.35124985	1.240993868	0.07839126	15.83076821	1.91E-56	6.39E-55	up
EYS	209.0419624	-0.572816737	0.036196786	-15.82507178	2.09E-56	6.99E-55	no change
MMP25	81.712961	1.244480539	0.078659503	15.82110861	2.23E-56	7.43E-55	up
ALDH5A1	581.4535164	-0.539629942	0.03412832	-15.81179321	2.58E-56	8.60E-55	no change
RRAS2	719.9408151	-0.767220867	0.048528584	-15.80966946	2.67E-56	8.89E-55	no change
SIRT5	443.0710204	-0.371623469	0.02351072	-15.80655405	2.80E-56	9.32E-55	no change
ABCA10	303.7853292	-0.827891071	0.052400308	-15.79935499	3.14E-56	1.04E-54	no change
CREM	256.8224176	0.594766064	0.037656787	15.79439226	3.40E-56	1.13E-54	no change
ASB13	1016.169602	-0.656180919	0.041565311	-15.78674385	3.84E-56	1.27E-54	no change
MBTD1	918.8246882	-0.364362208	0.023083797	-15.78432737	3.99E-56	1.32E-54	no change
CDV3	4608.805352	0.48258896	0.030574371	15.78410109	4.00E-56	1.32E-54	no change
PDK2	382.9590906	-0.900715856	0.057070097	-15.78262356	4.10E-56	1.35E-54	no change
GRIK2	46.37952507	-1.556038679	0.098593652	-15.78234146	4.12E-56	1.36E-54	down
LINC01270	3.473742213	2.05995056	0.130534008	15.78094928	4.21E-56	1.38E-54	up
STT3A	3458.283718	0.396321207	0.025115964	15.77965334	4.30E-56	1.41E-54	no change
STYXL2	27.133627	2.940929379	0.186393583	15.77806131	4.41E-56	1.45E-54	up
CCDC88B	1243.617064	0.847885882	0.053741971	15.77697778	4.48E-56	1.47E-54	no change
MAOA	15770.74994	-0.909209694	0.057628604	-15.77705561	4.48E-56	1.47E-54	no change
XPNPEP2	2015.946356	-2.900524835	0.184006163	-15.76319396	5.57E-56	1.82E-54	down
ALDH6A1	1618.391759	-0.561830004	0.035642811	-15.76278612	5.61E-56	1.83E-54	no change
RNASEH1	318.3034096	0.33916853	0.021524821	15.75708975	6.14E-56	2.00E-54	no change
ITGAV	4752.88048	0.479810612	0.030452219	15.75617879	6.23E-56	2.03E-54	no change
IGLV2-23	1722.134486	1.567654926	0.099515089	15.75293696	6.56E-56	2.13E-54	up
C9orf40	251.5144747	-0.704160036	0.04470207	-15.75229146	6.62E-56	2.15E-54	no change
CCL2	198.1616203	1.366999491	0.086797797	15.74924173	6.95E-56	2.25E-54	up
PHTF1	344.0392181	0.490180675	0.031132805	15.74482869	7.45E-56	2.41E-54	no change
DPP10-AS1	51.40194994	-2.115776176	0.134433805	-15.73842364	8.25E-56	2.67E-54	down
OAS2	481.1865438	1.039985865	0.066111087	15.73088443	9.29E-56	3.00E-54	up
TMEM25	289.3656662	-1.778219001	0.113043134	-15.73044681	9.35E-56	3.02E-54	down
HOXA11	63.0459081	1.170493136	0.074412997	15.72968669	9.47E-56	3.05E-54	up
TECPR1	1183.129835	0.368194104	0.023417183	15.72324493	1.05E-55	3.37E-54	no change
LUM	3431.405941	1.171949845	0.074569763	15.71615351	1.17E-55	3.76E-54	up
GHR	293.4099908	-1.521288733	0.096810631	-15.71406685	1.21E-55	3.89E-54	down
RIMS2	37.45239666	-1.677763461	0.106809868	-15.70794429	1.33E-55	4.27E-54	down
ACVR2A	935.3012126	-0.578467274	0.036851623	-15.69719952	1.58E-55	5.06E-54	no change
RPL22L1	456.9800444	0.671556766	0.042815006	15.68507923	1.91E-55	6.11E-54	no change
RRM2	957.3394204	0.79603134	0.050762458	15.6814971	2.02E-55	6.46E-54	no change
SNORD3B-2	75.10852242	1.575774677	0.10057271	15.66801447	2.50E-55	7.98E-54	up
PGPEP1	2313.412349	-0.468255417	0.02989237	-15.66471358	2.64E-55	8.39E-54	no change
MTDH	3839.114518	0.280673532	0.017919022	15.66344014	2.69E-55	8.55E-54	no change
RPS6KA2	529.3072893	0.678619281	0.04333704	15.65910537	2.88E-55	9.14E-54	no change
FGF10	25.18781927	1.399995789	0.089442495	15.652468	3.20E-55	1.01E-53	up
CDHR3	245.2597648	-0.686091659	0.043846785	-15.64747936	3.46E-55	1.09E-53	no change
TCIRG1	2152.584475	0.633006465	0.040456466	15.64660798	3.50E-55	1.11E-53	no change
AMY2B	206.3211019	-0.639533775	0.040895967	-15.63806475	4.01E-55	1.27E-53	no change
IL2RA	111.6252535	1.489809413	0.09528213	15.63576935	4.15E-55	1.31E-53	up
SLC23A1	523.3214254	-2.341501355	0.149787133	-15.63219285	4.39E-55	1.38E-53	down
ADAMTS3	32.39507677	1.111169304	0.07108445	15.63167904	4.43E-55	1.39E-53	up
RAPGEF3	290.7303469	0.761929722	0.048763654	15.62495142	4.92E-55	1.55E-53	no change
PNLIPRP1	12.79899711	-1.415840422	0.090649722	-15.61880592	5.42E-55	1.70E-53	down
RMND5A	5643.815521	-0.569736716	0.036480793	-15.61744326	5.54E-55	1.74E-53	no change
IGHV1-2	1424.220368	1.927300839	0.123421254	15.6156317	5.70E-55	1.78E-53	up
RAET1E	10.57614687	1.291235214	0.082701227	15.61325337	5.91E-55	1.85E-53	up
KRT7-AS	1.103706151	3.176141	0.203602066	15.59974841	7.31E-55	2.28E-53	up
HTRA1	289.8339006	0.92837191	0.059512358	15.5996492	7.32E-55	2.28E-53	no change
RNA5SP236	1.328914656	3.92497621	0.251626078	15.59844767	7.46E-55	2.32E-53	up
ITGAX	527.3142002	1.424792247	0.091384279	15.59121833	8.35E-55	2.60E-53	up
ZNF613	270.5046999	-0.690229947	0.044299864	-15.58085938	9.82E-55	3.05E-53	no change
ACE	1950.242496	-2.115535025	0.135838567	-15.57389098	1.10E-54	3.40E-53	down
CDH11	792.1553021	0.927729525	0.059574698	15.57254261	1.12E-54	3.47E-53	no change
DIPK2B	119.8110172	1.07155308	0.068841002	15.56562304	1.25E-54	3.86E-53	up
SPTLC3	495.2480748	-0.693844525	0.044590888	-15.56023104	1.36E-54	4.19E-53	no change
ITPKA	575.1487567	-0.875635372	0.056279412	-15.55871563	1.39E-54	4.29E-53	no change
MEP1A	15483.0216	-1.470445547	0.094570886	-15.54860715	1.63E-54	5.01E-53	down
STON2	595.482863	-0.470849075	0.030288898	-15.5452695	1.71E-54	5.27E-53	no change
FOXQ1	23.20094212	1.679597275	0.108049742	15.54466722	1.73E-54	5.32E-53	up
HM13	1029.98105	0.804606805	0.051771873	15.54138867	1.82E-54	5.59E-53	no change
NOMO2	252.4127186	0.515599364	0.033180014	15.53945592	1.88E-54	5.75E-53	no change
COL12A1	1850.560867	1.523691186	0.098069496	15.53685141	1.95E-54	5.98E-53	up
ALPI	1523.888335	-2.223129685	0.143105916	-15.53485523	2.02E-54	6.17E-53	down
FBXL4	851.8107953	-0.256600998	0.016519323	-15.53338435	2.06E-54	6.30E-53	no change
CBFB	827.5037378	0.430409928	0.027719475	15.52734771	2.27E-54	6.91E-53	no change
PSME4	1729.808458	0.40184957	0.025893042	15.5195967	2.56E-54	7.79E-53	no change
H19	77.42531854	1.960846309	0.126443407	15.50769915	3.08E-54	9.37E-53	up
LRRC8E	9.757019513	1.18109648	0.076206789	15.49857293	3.55E-54	1.08E-52	up
TBX20	5.208209917	1.749839309	0.112906248	15.49816184	3.57E-54	1.08E-52	up
FCGR1BP	5.424113108	2.044046053	0.131926483	15.49382658	3.82E-54	1.16E-52	up
IGKV3-20	9086.846531	1.549014041	0.099977269	15.49366221	3.83E-54	1.16E-52	up
GJA4	42.27529282	1.287432083	0.083098745	15.49279815	3.88E-54	1.17E-52	up
IL1R1	959.4310287	0.793423028	0.051217328	15.49130067	3.97E-54	1.20E-52	no change
GATA2-AS1	14.77759001	1.381066251	0.089167644	15.48842369	4.15E-54	1.25E-52	up
ISG20	1105.32301	0.926645647	0.059836882	15.48619534	4.30E-54	1.30E-52	no change
CCDC178	6.049265822	1.416062236	0.091451243	15.48434101	4.43E-54	1.33E-52	up
TCIM	768.9509826	1.052162955	0.067950603	15.4842329	4.43E-54	1.33E-52	up
ALDH4A1	81.66754459	0.666202365	0.043034994	15.48048003	4.70E-54	1.41E-52	no change
ZNF525	610.5641903	-0.536348809	0.034667876	-15.47106072	5.44E-54	1.63E-52	no change
CYP27A1	1183.358777	-1.15375769	0.074587512	-15.46851011	5.66E-54	1.70E-52	down
GREM1-AS1	12.43866059	1.875654542	0.121257111	15.46840867	5.67E-54	1.70E-52	up
PHF7	178.2122429	-0.514989791	0.033297598	-15.46627463	5.86E-54	1.75E-52	no change
TRIP6	471.3119667	0.649866979	0.042022524	15.46472993	6.00E-54	1.79E-52	no change
MIR3936HG	286.9472409	-0.795272352	0.051426524	-15.46424461	6.05E-54	1.80E-52	no change
CEP55	403.3874283	0.778011881	0.050347152	15.45294719	7.21E-54	2.15E-52	no change
SOX18	15.69906447	1.331191769	0.086146683	15.45261783	7.24E-54	2.15E-52	up
LTK	386.558804	-0.81445349	0.052713193	-15.45065752	7.47E-54	2.22E-52	no change
ECHDC2	1110.246894	-0.525263375	0.033998798	-15.4494691	7.61E-54	2.26E-52	no change
SOX17	20.31117473	1.338251581	0.086719509	15.43195528	9.98E-54	2.96E-52	up
PCOLCE	145.3535039	1.300461331	0.084282377	15.42981314	1.03E-53	3.05E-52	up
DNAJB11	1752.8398	0.556624047	0.036074808	15.42971601	1.03E-53	3.05E-52	no change
STOM	2169.660596	1.009613339	0.06549681	15.41469477	1.30E-53	3.85E-52	up
ROBO4	82.0722624	1.036887263	0.067273492	15.41301375	1.34E-53	3.95E-52	up
AOX1	74.60136077	1.309345579	0.084953557	15.4124868	1.35E-53	3.97E-52	up
CDKN2B-AS1	1403.686799	-1.445894331	0.093813844	-15.41237697	1.35E-53	3.98E-52	down
FAM161B	190.443211	-0.495862186	0.032180261	-15.40889277	1.43E-53	4.19E-52	no change
NXPE3	328.3940389	0.948392398	0.061573535	15.40259786	1.57E-53	4.61E-52	no change
SUCLG2-DT	75.79848727	-0.566819957	0.036811781	-15.3977869	1.69E-53	4.96E-52	no change
MADCAM1	34.73231441	1.498112234	0.097357311	15.38777333	1.98E-53	5.79E-52	up
ACOT9	658.1088783	0.439413611	0.028562675	15.38418949	2.09E-53	6.11E-52	no change
PARD3B	830.5077627	-0.491124335	0.031932603	-15.38002815	2.23E-53	6.51E-52	no change
ACSL1	954.7132711	1.011505851	0.065801426	15.37209616	2.52E-53	7.35E-52	up
FAM157B	2.437162677	3.127774824	0.203481028	15.37133388	2.55E-53	7.43E-52	up
RNF5	1114.404041	-0.51933944	0.033787848	-15.37059841	2.58E-53	7.50E-52	no change
LMX1A	29.19897217	-1.293942474	0.084209797	-15.36569999	2.78E-53	8.08E-52	down
LY6D	5.447851213	4.845801889	0.315462342	15.36095199	2.99E-53	8.69E-52	up
GNG4	83.87342246	-1.378508283	0.089754395	-15.35867158	3.10E-53	8.99E-52	down
RGS5	1207.863255	1.25726683	0.081867183	15.35739709	3.16E-53	9.15E-52	up
LIPM	26.9057206	1.127788851	0.07345237	15.3540158	3.33E-53	9.63E-52	up
ZNF181	416.5496944	-0.397144289	0.025872258	-15.35019849	3.53E-53	1.02E-51	no change
ACOD1	6.017484235	4.702055396	0.306329851	15.34964805	3.56E-53	1.03E-51	up
CAPN13	683.5928738	-1.366758046	0.089082106	-15.3426778	3.96E-53	1.14E-51	down
IGHV3-43	318.0223579	1.881908619	0.122658389	15.34268173	3.96E-53	1.14E-51	up
LINC02984	54.63217505	1.281223371	0.083516027	15.34104793	4.07E-53	1.17E-51	up
TEAD4	85.8309042	0.864753145	0.056445501	15.32014297	5.61E-53	1.61E-51	no change
POLR3G	77.19064774	0.525243545	0.034287244	15.31892012	5.72E-53	1.64E-51	no change
FMO5	3366.487939	-0.926156586	0.060459961	-15.31851119	5.75E-53	1.65E-51	no change
OLFM4	51315.95094	1.851031534	0.120864028	15.31499122	6.07E-53	1.74E-51	up
SLIT3-AS2	44.4279822	-1.134663769	0.07411297	-15.30992182	6.56E-53	1.88E-51	down
RPS14P4	3.240990982	1.944824195	0.127104024	15.30104344	7.52E-53	2.15E-51	up
CLEC1A	35.56241992	1.007492284	0.065886063	15.29143243	8.72E-53	2.49E-51	up
PPP4R4	8.892613902	1.690740822	0.110633595	15.28234547	1.00E-52	2.86E-51	up
MRPS31P2	7.796989546	1.810036013	0.118473904	15.27792997	1.07E-52	3.05E-51	up
ANKMY2	925.8772054	-0.428721782	0.02806408	-15.2765305	1.10E-52	3.12E-51	no change
RPL39L	57.04823502	0.913385385	0.059796802	15.27481997	1.13E-52	3.20E-51	no change
TMEM185B	269.3792221	0.376307218	0.024638935	15.27286883	1.16E-52	3.29E-51	no change
ABCA5	3412.84194	-0.678869125	0.044456432	-15.27043656	1.20E-52	3.41E-51	no change
ADCY4	166.1995704	0.744057853	0.048731919	15.26838802	1.24E-52	3.51E-51	no change
NHSL2	51.50532325	1.110375082	0.072725671	15.26799362	1.25E-52	3.53E-51	up
SRPRA	1438.682113	0.397260276	0.02602063	15.26712732	1.27E-52	3.57E-51	no change
C15orf40	333.4953041	-0.307534631	0.020143862	-15.26691546	1.27E-52	3.58E-51	no change
RALGPS1	867.0248548	-0.731563629	0.047934648	-15.26168756	1.38E-52	3.88E-51	no change
MS4A8	1226.754794	-1.796141999	0.117731273	-15.25628619	1.50E-52	4.21E-51	down
RASIP1	65.96838702	1.028423019	0.067410725	15.25607414	1.50E-52	4.22E-51	up
SYTL1	540.9421801	0.819750122	0.05374214	15.25339561	1.56E-52	4.39E-51	no change
SRPRB	1439.816933	0.528918867	0.034679754	15.25151712	1.61E-52	4.51E-51	no change
CNKSR3	725.6602166	-0.856367587	0.056191516	-15.24015822	1.91E-52	5.36E-51	no change
RPL36P13	9.502250501	-1.225389281	0.08042235	-15.23692466	2.01E-52	5.63E-51	down
ANO2	39.42359732	0.923858283	0.060640922	15.23489828	2.07E-52	5.80E-51	no change
EIF5A2	155.0912276	0.783154413	0.051408053	15.23408042	2.10E-52	5.86E-51	no change
ASCC3	3209.382285	0.358557742	0.023544104	15.22919447	2.26E-52	6.31E-51	no change
STAT3	4976.085097	0.470049843	0.030865334	15.22905392	2.27E-52	6.32E-51	no change
NBR1	5542.349894	-0.436248545	0.028656418	-15.22341481	2.47E-52	6.88E-51	no change
TCP10L3	27.41226039	-1.568546321	0.103119607	-15.21094157	2.99E-52	8.31E-51	down
ATAD3B	566.916245	0.506863072	0.033323705	15.21028554	3.02E-52	8.39E-51	no change
APLNR	147.1638409	1.255384838	0.082592807	15.19968728	3.55E-52	9.85E-51	up
RTEL1-TNFRSF6B	131.2426171	0.722981927	0.047584247	15.19372437	3.89E-52	1.08E-50	no change
OLFM1	151.5940844	1.152436734	0.075861533	15.19131877	4.04E-52	1.12E-50	up
RHOU	1593.818858	-0.933553849	0.061455851	-15.19064218	4.08E-52	1.13E-50	no change
MMRN2	353.9858822	0.847740833	0.055808629	15.19013906	4.11E-52	1.13E-50	no change
ZNF250	359.4138835	-0.391482462	0.025775758	-15.18800951	4.25E-52	1.17E-50	no change
CYP4F2	713.0258928	-2.610111999	0.171866793	-15.18683135	4.32E-52	1.19E-50	down
LINC02777	31.95196435	-0.897336892	0.059102772	-15.18265329	4.61E-52	1.27E-50	no change
COL4A2	3720.609315	0.924202939	0.060884725	15.17955352	4.83E-52	1.33E-50	no change
TMEM252	207.1820128	-2.570991531	0.169392728	-15.17769717	4.97E-52	1.36E-50	down
CAPN11	21.22104489	1.733558878	0.114238586	15.17489794	5.19E-52	1.42E-50	up
TRPV4	13.37802525	1.229213826	0.08100539	15.17446951	5.22E-52	1.43E-50	up
HIP1	315.0966497	0.694266968	0.045759286	15.17215465	5.41E-52	1.48E-50	no change
HNRNPA1P21	4.239897113	1.698150902	0.111952625	15.16847773	5.72E-52	1.56E-50	up
PHF3	4633.664898	-0.28149379	0.018574776	-15.15462665	7.06E-52	1.93E-50	no change
LINC01725	33.83284341	-0.973266616	0.064226984	-15.15354703	7.18E-52	1.96E-50	no change
SEMG2	2.204496187	4.750949142	0.313522775	15.15344188	7.19E-52	1.96E-50	up
TMTC1	378.1609726	0.881639401	0.058208489	15.14623408	8.02E-52	2.18E-50	no change
IGHV3-33	1162.781441	1.541971053	0.101831691	15.14234949	8.51E-52	2.31E-50	up
IGHV3-49	707.3663064	1.678873783	0.110909032	15.13739458	9.18E-52	2.49E-50	up
ESAM	141.282518	0.803606886	0.05308794	15.13727766	9.19E-52	2.49E-50	no change
GSTM4	674.5606931	-0.818237449	0.054056661	-15.13666278	9.28E-52	2.51E-50	no change
METTL7A	5546.137894	-0.671347348	0.044374068	-15.12927213	1.04E-51	2.81E-50	no change
HRH2	28.81953231	1.587630994	0.104960748	15.12594969	1.09E-51	2.95E-50	up
IGKV1-12	900.9828202	1.513142923	0.100055789	15.12299226	1.14E-51	3.08E-50	up
PPFIBP2	1566.405191	-0.357962043	0.023679146	-15.11718555	1.25E-51	3.36E-50	no change
REPS1	891.9421561	-0.232672885	0.015393945	-15.11457202	1.30E-51	3.50E-50	no change
PTHLH	9.562427323	1.952326589	0.12918873	15.11220515	1.35E-51	3.62E-50	up
MPP3	58.07920532	0.752748583	0.049819037	15.10965747	1.40E-51	3.76E-50	no change
KLHDC2	1758.629867	-0.443785791	0.029374721	-15.10774504	1.44E-51	3.86E-50	no change
TPST2	471.8550763	0.556570103	0.036842381	15.10678954	1.46E-51	3.92E-50	no change
PLA2G12A	994.5846026	-0.419168645	0.027751962	-15.10410852	1.52E-51	4.07E-50	no change
ID2-AS1	82.97011727	-1.354653884	0.089702896	-15.10156235	1.58E-51	4.23E-50	down
IL1RAP	276.0570944	0.776203274	0.051411612	15.09782011	1.67E-51	4.47E-50	no change
C9orf24	30.97356388	-1.414637384	0.093776434	-15.08521191	2.03E-51	5.41E-50	down
IYD	1233.176258	-0.998655698	0.066256047	-15.07267254	2.45E-51	6.53E-50	no change
ZNF252P	1374.088248	-0.351540253	0.023327449	-15.06981146	2.56E-51	6.81E-50	no change
IL10	22.50957339	1.272224165	0.084438174	15.06693134	2.67E-51	7.11E-50	up
IGLV3-10	408.5776171	1.860303502	0.123488173	15.06462888	2.77E-51	7.35E-50	up
SEMA4B	1046.177202	0.653659076	0.043439855	15.04745079	3.59E-51	9.53E-50	no change
CHST15	673.936191	1.038363277	0.069013402	15.04582069	3.68E-51	9.75E-50	up
RN7SL368P	4.672900742	1.952711066	0.129786222	15.04559603	3.69E-51	9.78E-50	up
PKDCC	1491.262952	-0.68362203	0.045489551	-15.02811128	4.81E-51	1.27E-49	no change
FLVCR1	1588.196963	-1.486784165	0.098936034	-15.02773159	4.83E-51	1.28E-49	down
KIF26B	64.07873854	1.117828809	0.074396721	15.02524305	5.02E-51	1.32E-49	up
FMO4	278.5011577	-0.909021165	0.060512369	-15.02207196	5.26E-51	1.39E-49	no change
KCNE1	10.00071319	1.31581264	0.087600825	15.02055084	5.39E-51	1.42E-49	up
MAP2K1	741.1513598	0.304647077	0.020284041	15.01905224	5.51E-51	1.45E-49	no change
MT1DP	8.784217935	-1.864215558	0.124182947	-15.01184826	6.14E-51	1.61E-49	down
IRF1	3450.603576	0.811305931	0.054051605	15.0098398	6.33E-51	1.66E-49	no change
BIK	298.7571292	0.762145137	0.050786801	15.00675619	6.63E-51	1.74E-49	no change
KCNH6	67.62801771	-2.122537098	0.141448744	-15.00569779	6.74E-51	1.77E-49	down
F2R	538.7519007	0.908732758	0.060573415	15.00217137	7.11E-51	1.86E-49	no change
CPEB3	400.3011118	-0.483805396	0.032258402	-14.99781051	7.59E-51	1.98E-49	no change
TUBA5P	89.62129123	-0.945456117	0.063047081	-14.99603323	7.79E-51	2.04E-49	no change
NBPF1	2631.834167	-0.712509792	0.04751573	-14.99524028	7.89E-51	2.06E-49	no change
LCT	105.7873455	-2.434484086	0.162416028	-14.98918621	8.64E-51	2.25E-49	down
INHBB	21.5522393	1.308061612	0.087277646	14.98736122	8.88E-51	2.31E-49	up
AFG1L	244.2166401	-0.397144998	0.026499464	-14.98690692	8.94E-51	2.33E-49	no change
IPO5P1	277.44954	-0.663628723	0.044280958	-14.98677415	8.96E-51	2.33E-49	no change
CREB3L3	383.0468965	-2.875625949	0.191929804	-14.98269619	9.53E-51	2.47E-49	down
GPR176	134.0589655	1.281509204	0.08556711	14.9766563	1.04E-50	2.71E-49	up
CCL24	608.7536365	1.153598476	0.077027472	14.97645516	1.05E-50	2.71E-49	up
PMM1	408.4938809	-0.626734022	0.041877333	-14.96594872	1.23E-50	3.17E-49	no change
FOXC1	15.75420231	0.971390709	0.064908424	14.96555687	1.23E-50	3.19E-49	no change
CPT1C	15.92011425	1.202837154	0.080387278	14.96302882	1.28E-50	3.31E-49	up
CARD14	58.32549221	1.012035073	0.067641272	14.96179828	1.30E-50	3.36E-49	up
KCNK6	539.4281421	0.609215012	0.040721255	14.96061481	1.33E-50	3.42E-49	no change
PCK2	2563.688772	-1.12395829	0.075140193	-14.9581501	1.38E-50	3.55E-49	down
PHLDA2	70.80258212	1.207295591	0.080712042	14.95806024	1.38E-50	3.55E-49	up
NRIP3	27.91431425	1.021496894	0.06830524	14.9548833	1.45E-50	3.72E-49	up
CBX2	35.76723112	1.081085278	0.07229871	14.95303696	1.49E-50	3.82E-49	up
DDC-AS1	25.21884392	-1.363031428	0.091209786	-14.94391652	1.71E-50	4.37E-49	down
C19orf38	33.47523457	1.156245891	0.07737637	14.94313942	1.73E-50	4.42E-49	up
TMEM39A	941.4898187	0.360279069	0.024127517	14.93228938	2.03E-50	5.20E-49	no change
ATRN	1893.666237	-0.705387867	0.047242733	-14.93114025	2.07E-50	5.28E-49	no change
PDIA6	4971.621146	0.47183153	0.031603253	14.92984058	2.11E-50	5.38E-49	no change
RCN1	945.8522722	0.537292467	0.03599204	14.92809153	2.16E-50	5.52E-49	no change
SEMA3D	258.414441	-1.095316818	0.073394383	-14.92371453	2.31E-50	5.89E-49	down
PLK3	165.6083224	0.993774658	0.066594899	14.92268443	2.35E-50	5.97E-49	no change
DCUN1D5	271.4383485	0.411267195	0.027577319	14.91324044	2.70E-50	6.87E-49	no change
ZNF737	326.4240609	-0.461500061	0.030953047	-14.90968114	2.85E-50	7.24E-49	no change
NAALADL1	1496.792975	-2.249499376	0.150878226	-14.90937055	2.86E-50	7.27E-49	down
EHD3	133.9893349	1.053226857	0.070643876	14.90896194	2.88E-50	7.30E-49	up
FGD5-AS1	4725.457769	-0.312456032	0.020961058	-14.90650128	2.99E-50	7.57E-49	no change
DERL1	1748.439083	0.22797187	0.015295306	14.90469457	3.07E-50	7.77E-49	no change
NCKAP5	220.1130698	-0.988174761	0.066308579	-14.90266825	3.17E-50	8.00E-49	no change
IGHV3-64	297.2498925	1.771952402	0.118907364	14.90195686	3.20E-50	8.08E-49	up
DTD1	384.4896667	0.429266173	0.028810383	14.8997038	3.31E-50	8.35E-49	no change
RIMS4	56.13094295	-2.114854677	0.141946199	-14.89898778	3.35E-50	8.43E-49	down
GALNTL6	38.74266156	1.31757606	0.08848697	14.89005737	3.82E-50	9.62E-49	up
MAPK11	86.36109207	1.002619446	0.067363739	14.8836669	4.21E-50	1.06E-48	up
CSF2RB	981.8553563	1.217269972	0.081793438	14.88224494	4.30E-50	1.08E-48	up
IGHV3-11	1161.537874	1.59428588	0.107158616	14.87781322	4.59E-50	1.15E-48	up
NEU1	1421.895701	-0.6073287	0.040840247	-14.87083815	5.10E-50	1.28E-48	no change
IL33	412.743216	1.104967838	0.074392047	14.85330607	6.62E-50	1.66E-48	up
MASP1	220.2931897	1.732576132	0.116646787	14.85318355	6.63E-50	1.66E-48	up
SIL1	868.4049258	0.401041459	0.027013585	14.84591779	7.39E-50	1.85E-48	no change
AARS1	1718.354689	0.429839485	0.028975231	14.8347217	8.74E-50	2.18E-48	no change
COL18A1	1117.83674	1.0243918	0.069083428	14.82832906	9.61E-50	2.40E-48	up
PGM3	1776.3103	0.387449884	0.026134946	14.82497331	1.01E-49	2.52E-48	no change
KAT14	520.5123356	-0.374512025	0.025267918	-14.82164132	1.06E-49	2.64E-48	no change
SLC22A4	255.9150664	-1.323315377	0.08929341	-14.81985483	1.09E-49	2.71E-48	down
BCL6B	101.3934602	1.007618251	0.068013159	14.8150486	1.17E-49	2.91E-48	up
SORD2P	20.29467222	0.992593856	0.066999916	14.81485218	1.17E-49	2.91E-48	no change
SLC6A19	4468.790597	-2.754770713	0.186033572	-14.80792251	1.30E-49	3.23E-48	down
MAGI1	1025.273052	-0.558276378	0.03772239	-14.79960269	1.47E-49	3.65E-48	no change
MSX1	4.296693077	1.646564343	0.111268034	14.79817949	1.51E-49	3.72E-48	up
TEK	324.1691685	0.818265523	0.055296532	14.79777298	1.51E-49	3.74E-48	no change
SEC11C	1141.588944	0.537214105	0.036308525	14.79581168	1.56E-49	3.85E-48	no change
NOTCH4	133.54756	0.910787822	0.061591133	14.78764513	1.76E-49	4.34E-48	no change
SLC2A12	161.7712061	-1.073455863	0.072614091	-14.78302427	1.89E-49	4.64E-48	down
IFNG	19.33288206	1.543494731	0.104468814	14.77469375	2.13E-49	5.25E-48	up
CLDN12	2043.9108	0.58145843	0.039363381	14.77155714	2.23E-49	5.49E-48	no change
ERRFI1	1101.922396	0.886304395	0.060014281	14.7682248	2.35E-49	5.77E-48	no change
OSCAR	20.041565	1.249737203	0.084629478	14.7671619	2.39E-49	5.85E-48	up
KCNE3	1102.996366	0.682722694	0.046240728	14.76453169	2.48E-49	6.08E-48	no change
RN7SL471P	28.83102118	1.449095606	0.098164972	14.76183991	2.58E-49	6.32E-48	up
ABCC6P2	27.37201034	-0.834302639	0.056541323	-14.75562647	2.83E-49	6.92E-48	no change
PLB1	904.6353848	-2.272136024	0.154063569	-14.74804225	3.17E-49	7.74E-48	down
GRIN3A	82.56504043	0.803951396	0.054521797	14.74550439	3.29E-49	8.03E-48	no change
CASR	13.95394596	-1.293253752	0.087710584	-14.74455756	3.33E-49	8.13E-48	down
IGHV1-12	13.16284201	1.781322224	0.120813271	14.74442504	3.34E-49	8.14E-48	up
PDGFRB	688.3470073	1.021514277	0.069290043	14.7425839	3.43E-49	8.36E-48	up
MCAM	709.2718894	0.974980603	0.066142054	14.74070637	3.53E-49	8.58E-48	no change
CNST	1733.80449	-0.41694227	0.028286559	-14.73994306	3.57E-49	8.67E-48	no change
TPH1	1192.808032	-1.259166495	0.085445106	-14.73655489	3.75E-49	9.11E-48	down
FAM83A-AS1	1.666740727	3.023233219	0.205193161	14.73359639	3.92E-49	9.51E-48	up
BID	734.2420762	0.412198767	0.027980029	14.73189188	4.02E-49	9.74E-48	no change
CEACAM3	31.07943071	1.551220884	0.105309864	14.73006255	4.13E-49	1.00E-47	up
LINC01983	1.235417868	2.598513446	0.176464254	14.72543806	4.43E-49	1.07E-47	up
HPSE	470.0106546	0.633965505	0.043055728	14.72430131	4.50E-49	1.09E-47	no change
FAM200B	559.2954988	-0.403885168	0.02743661	-14.72066568	4.75E-49	1.15E-47	no change
TPTE2	10.09432939	1.545036359	0.104969249	14.71894266	4.87E-49	1.17E-47	up
CYP2D6	301.0821598	-1.86836463	0.126957989	-14.71640062	5.06E-49	1.22E-47	down
SLC22A5	1304.446553	-0.819170348	0.055666695	-14.71562741	5.12E-49	1.23E-47	no change
PLEKHG2	248.5999099	0.99446654	0.067579645	14.71547442	5.13E-49	1.23E-47	no change
LCN15	52.02992395	-1.993941516	0.135528153	-14.71237877	5.37E-49	1.29E-47	down
MGP	203.1667751	1.201056376	0.081642791	14.71111366	5.47E-49	1.31E-47	up
NRAV	161.9086241	0.495672773	0.033703393	14.70690999	5.82E-49	1.39E-47	no change
PLEK	669.5899688	1.354175042	0.092118653	14.70033475	6.41E-49	1.53E-47	up
BAIAP3	198.2308781	-0.753950631	0.051288316	-14.70024147	6.42E-49	1.54E-47	no change
TOR3A	685.515828	0.420401046	0.028598653	14.70002974	6.44E-49	1.54E-47	no change
PRRX2	13.85051601	1.283323353	0.087312477	14.69805222	6.63E-49	1.58E-47	up
TREML4	3.11181976	3.171347679	0.2157996	14.69579962	6.86E-49	1.63E-47	up
DDIAS	108.1257322	0.683417423	0.046507853	14.69466716	6.97E-49	1.66E-47	no change
CLCN4	113.2199749	0.742175762	0.050526261	14.68891109	7.59E-49	1.81E-47	no change
MAP4K4	874.7275475	0.617928279	0.042070411	14.68795454	7.70E-49	1.83E-47	no change
MET	2567.348481	0.550751647	0.037502684	14.68565951	7.97E-49	1.89E-47	no change
OAT	9805.68415	-1.724344662	0.117478406	-14.67797116	8.92E-49	2.12E-47	down
FOXO4	555.67678	-0.471542729	0.032153294	-14.66545629	1.07E-48	2.54E-47	no change
SEC23B	2350.55234	0.415677351	0.028343883	14.66550461	1.07E-48	2.54E-47	no change
GCNT1	2131.432554	-0.746496103	0.050929304	-14.65749667	1.21E-48	2.85E-47	no change
TLR2	265.3252312	1.205099082	0.082219269	14.65713686	1.21E-48	2.87E-47	up
IGHV1-45	11.21258572	2.032038611	0.138673658	14.65338577	1.28E-48	3.03E-47	up
DNAH5	37.06484048	1.267673719	0.086511641	14.65321545	1.28E-48	3.03E-47	up
HSD17B11	5762.962962	-0.743604437	0.050777531	-14.64435974	1.46E-48	3.45E-47	no change
IGHV2-5	602.0764248	1.528399937	0.104369459	14.64413015	1.47E-48	3.46E-47	up
DTX3L	2756.850319	0.462913716	0.031614557	14.64242299	1.51E-48	3.54E-47	no change
IFITM1	656.3870247	0.902631509	0.061660922	14.63863145	1.59E-48	3.74E-47	no change
SLC43A3	130.731537	0.802117479	0.05481767	14.63246197	1.74E-48	4.09E-47	no change
TNFRSF4	84.24362796	1.232289134	0.084250445	14.6265	1.90E-48	4.46E-47	up
DNAJB9	1136.804569	0.633445368	0.043311105	14.62547216	1.93E-48	4.53E-47	no change
MAFF	348.2944792	1.011018883	0.069132651	14.62433252	1.96E-48	4.60E-47	up
SMIM8	211.350015	-0.411674079	0.028171608	-14.6130842	2.32E-48	5.42E-47	no change
CES2	13390.89944	-0.920885926	0.063037945	-14.60843824	2.48E-48	5.80E-47	no change
ANK3	2012.517163	-0.674142486	0.046159664	-14.60457958	2.63E-48	6.13E-47	no change
DENND3	1087.462426	0.679193673	0.046529216	14.59714401	2.93E-48	6.83E-47	no change
ROR2	138.7358628	0.821618257	0.056292879	14.59542088	3.00E-48	7.00E-47	no change
FYB2	39.918491	-1.12150619	0.076851025	-14.59324961	3.10E-48	7.22E-47	down
SDK1	257.7244197	0.939111491	0.06439718	14.58311526	3.60E-48	8.36E-47	no change
VARS1	864.8067792	0.484685866	0.033252223	14.57604392	3.99E-48	9.27E-47	no change
PKLR	71.06786694	-2.517085857	0.172689808	-14.57576381	4.01E-48	9.30E-47	down
SORCS2	78.8851356	1.099230323	0.075449003	14.56918279	4.41E-48	1.02E-46	up
SLC37A4	1083.292163	-0.842219054	0.057811821	-14.56828449	4.47E-48	1.04E-46	no change
PLXNA1	1112.095984	0.665009901	0.04565105	14.56724205	4.54E-48	1.05E-46	no change
ZFP91	2457.846456	-0.309866237	0.02127196	-14.56688727	4.56E-48	1.05E-46	no change
LGALS9DP	2.863929433	2.31465792	0.158908111	14.56601492	4.62E-48	1.07E-46	up
EPS15-AS1	45.50896114	-0.828092283	0.056855952	-14.56474207	4.71E-48	1.09E-46	no change
SDF2L1	423.6756541	0.826492298	0.056751097	14.56345932	4.80E-48	1.11E-46	no change
EHBP1L1	1831.469756	0.396249066	0.02720951	14.56288852	4.84E-48	1.11E-46	no change
TDRD3	609.2962677	-0.280092509	0.019237184	-14.55995387	5.05E-48	1.16E-46	no change
CD164L2	4.641113799	1.73272652	0.119028401	14.5572528	5.25E-48	1.21E-46	up
ALDH1L2	199.0355539	0.969230253	0.066583413	14.55663228	5.30E-48	1.22E-46	no change
TMIGD1	2697.538558	-1.626470161	0.11177601	-14.55115607	5.74E-48	1.32E-46	down
ASPA	242.4513862	-1.535026911	0.105492325	-14.55107665	5.75E-48	1.32E-46	down
RMDN2	577.4273392	-0.734883482	0.05051592	-14.54756206	6.05E-48	1.39E-46	no change
TIE1	188.8118407	0.920842116	0.063306481	14.5457796	6.21E-48	1.42E-46	no change
EPHA2	1015.60536	1.049008436	0.072146267	14.54002383	6.76E-48	1.54E-46	up
MRPS25	1366.143794	-0.270854624	0.018635423	-14.53439654	7.34E-48	1.68E-46	no change
C3orf85	501.9328726	-1.677970236	0.115456805	-14.53331605	7.45E-48	1.70E-46	down
MARCHF6	3760.286724	-0.270148284	0.018590874	-14.53123096	7.68E-48	1.75E-46	no change
SERPINB9	545.5552935	1.02853101	0.070800993	14.52707032	8.16E-48	1.86E-46	up
IGLV3-19	1962.88995	1.516285846	0.104405699	14.52301801	8.66E-48	1.97E-46	up
PRSS22	149.7960105	1.699329423	0.11701508	14.52231135	8.75E-48	1.99E-46	up
FZD10	12.9931811	1.27058368	0.08751397	14.51863826	9.23E-48	2.10E-46	up
PKP4	1619.567462	0.261334609	0.01800121	14.51761347	9.37E-48	2.13E-46	no change
LINC00667	728.9795103	-0.410023872	0.028245337	-14.51651562	9.52E-48	2.16E-46	no change
FAM124A	16.54420632	1.065521623	0.073412614	14.51414911	9.86E-48	2.23E-46	up
AGBL4	15.79211288	0.993615436	0.068475149	14.51059913	1.04E-47	2.35E-46	no change
CREB5	64.71270248	1.300642772	0.089647868	14.50835141	1.07E-47	2.42E-46	up
SLC7A1	1309.598252	0.553931393	0.038192646	14.50361386	1.15E-47	2.60E-46	no change
ATP2C1	2589.674589	0.338845347	0.023378535	14.49386584	1.32E-47	2.99E-46	no change
IGLV3-9	456.2593439	1.777247601	0.122633348	14.49236788	1.35E-47	3.05E-46	up
RUNDC3B	250.9865783	-0.941774357	0.064983915	-14.49242248	1.35E-47	3.05E-46	no change
RAB36	39.70590304	0.847570304	0.058498508	14.48875088	1.43E-47	3.21E-46	no change
PSMB2	1270.853248	0.377704019	0.026072369	14.48675481	1.47E-47	3.30E-46	no change
ATP1A1-AS1	68.97472764	-0.519699839	0.035874311	-14.48668483	1.47E-47	3.30E-46	no change
SSR4	3780.096154	0.58490346	0.040390326	14.48127587	1.59E-47	3.57E-46	no change
SRD5A3-AS1	12.59933024	0.935319345	0.064599067	14.47883684	1.65E-47	3.70E-46	no change
TUBB3	6.230435836	1.386146922	0.095752642	14.47633078	1.71E-47	3.83E-46	up
IGLV2-14	3430.345135	1.396440572	0.096472416	14.47502436	1.74E-47	3.90E-46	up
LDB2	136.7480636	0.802551932	0.055467775	14.46879611	1.91E-47	4.27E-46	no change
CA3	52.6781375	-1.265084668	0.087447801	-14.46674082	1.97E-47	4.39E-46	down
NOCT	155.3663249	0.667266553	0.046133409	14.46384671	2.05E-47	4.58E-46	no change
DDX19A	520.7481967	0.258312207	0.017861511	14.46194631	2.11E-47	4.70E-46	no change
IGLV1-47	738.8236828	1.546588084	0.106986006	14.4559849	2.30E-47	5.12E-46	up
VNN2	147.5825437	1.543033171	0.10678231	14.45026965	2.50E-47	5.56E-46	up
CPNE5	204.3005982	1.157823594	0.080127613	14.44974526	2.52E-47	5.60E-46	up
CASS4	54.38801349	0.998502636	0.069153356	14.43896146	2.94E-47	6.54E-46	no change
DDO	128.8596684	-1.00426465	0.069561321	-14.43711306	3.02E-47	6.71E-46	down
FCGRT	6506.431365	-0.693497448	0.048068142	-14.42738195	3.48E-47	7.72E-46	no change
TMEM161B-DT	355.8673534	-0.512326707	0.035537998	-14.4163075	4.09E-47	9.05E-46	no change
ACAN	12.82178662	1.597935949	0.110843203	14.41618351	4.09E-47	9.06E-46	up
MROH7	351.9325822	-0.987190075	0.068492647	-14.41308099	4.28E-47	9.47E-46	no change
VASN	107.7047534	0.892801231	0.061959036	14.40954033	4.51E-47	9.96E-46	no change
ULBP3	15.97393139	0.893711385	0.062031908	14.40728508	4.66E-47	1.03E-45	no change
SLC5A9	681.7667419	-2.219895246	0.154189082	-14.39722717	5.39E-47	1.19E-45	down
SH3RF3-AS1	24.30669143	0.942757012	0.065487295	14.39602917	5.48E-47	1.21E-45	no change
IGHV3-66	179.0570281	1.826115131	0.126863139	14.39437133	5.61E-47	1.24E-45	up
IDH2	2980.461039	0.462025179	0.032101374	14.3926917	5.75E-47	1.27E-45	no change
NBN	2122.000921	0.337789582	0.023474366	14.389721	6.00E-47	1.32E-45	no change
ZNF577	213.1558765	-0.512678993	0.035629899	-14.38901062	6.07E-47	1.33E-45	no change
LGALS2	1087.885081	-1.327292368	0.092248091	-14.38829097	6.13E-47	1.34E-45	down
OAS3	963.4392856	0.706862508	0.049149244	14.38196082	6.72E-47	1.47E-45	no change
PTGR1	1451.968564	-1.34541301	0.093567287	-14.37909603	7.00E-47	1.53E-45	down
PPIL1	372.8218191	0.529898813	0.036870889	14.3717396	7.79E-47	1.70E-45	no change
FAM218A	19.20819381	-0.895287632	0.062332827	-14.36301978	8.83E-47	1.93E-45	no change
CHPT1	1906.502786	-0.544248816	0.037899573	-14.36028882	9.18E-47	2.01E-45	no change
CCR1	208.4728983	1.119841883	0.077985166	14.35967813	9.27E-47	2.02E-45	up
AEBP1	659.1560097	0.956954709	0.066695419	14.34813249	1.09E-46	2.39E-45	no change
SLC1A4	816.8479049	0.607993654	0.042390718	14.34261291	1.19E-46	2.58E-45	no change
INPP5J	344.396053	-1.211442231	0.084480885	-14.33983838	1.23E-46	2.68E-45	down
C17orf113	20.15642602	-0.883391362	0.061609916	-14.33846071	1.26E-46	2.74E-45	no change
EDN2	217.8682871	-1.9928307	0.139000833	-14.33682563	1.29E-46	2.80E-45	down
GIPC2	1866.856532	-0.787968129	0.054969023	-14.33476677	1.33E-46	2.88E-45	no change
GOLT1B	1084.5677	0.374375311	0.026118531	14.33370446	1.35E-46	2.92E-45	no change
MT1H	474.8364885	-1.709853404	0.119294078	-14.33309549	1.36E-46	2.95E-45	down
PHLPP2	3606.517376	-0.9668417	0.067468972	-14.33016804	1.42E-46	3.07E-45	no change
MT1M	806.7090956	-1.623250982	0.113290419	-14.32822822	1.46E-46	3.15E-45	down
CASP1	2168.857355	0.82964869	0.057907999	14.3270135	1.48E-46	3.21E-45	no change
ANLN	599.7174654	0.663790886	0.046337334	14.3251851	1.52E-46	3.29E-45	no change
CABP4	16.14652793	0.832096724	0.058088897	14.32453991	1.54E-46	3.32E-45	no change
CDC6	352.3913574	0.610942381	0.042660033	14.32118853	1.61E-46	3.48E-45	no change
IGLV9-49	76.02255708	1.821841536	0.127218543	14.32056593	1.63E-46	3.51E-45	up
RHBDL1	47.8708934	-0.853635719	0.059617013	-14.31865977	1.67E-46	3.60E-45	no change
ARID5A	254.3178777	0.941466697	0.065761572	14.31636551	1.73E-46	3.72E-45	no change
IGLC2	4237.736862	1.54561909	0.107966596	14.31571568	1.75E-46	3.75E-45	up
KBTBD3	155.4662823	-0.41156245	0.028754771	-14.31284065	1.82E-46	3.90E-45	no change
CHRM3	257.7857503	0.830718053	0.058058777	14.30822507	1.94E-46	4.17E-45	no change
CCDC3	88.61927166	1.318864826	0.09217964	14.30755016	1.96E-46	4.20E-45	up
MT1G	1344.901084	-1.408287547	0.09844586	-14.3051983	2.03E-46	4.34E-45	down
NBEAL2	2375.886891	0.691648012	0.048349423	14.30519696	2.03E-46	4.34E-45	no change
ADAMTSL4	160.3234251	0.831132887	0.058113101	14.30198812	2.13E-46	4.54E-45	no change
GRIA4	201.7334714	-1.644629638	0.115020159	-14.29862078	2.23E-46	4.76E-45	down
C14orf28	148.9483818	-0.486929453	0.034059888	-14.29627297	2.31E-46	4.92E-45	no change
ADGRF5	425.8638292	0.896593539	0.062739549	14.29072346	2.50E-46	5.33E-45	no change
DKK1	14.43874188	1.711765819	0.119919149	14.27433261	3.16E-46	6.73E-45	up
DEPDC7	253.900646	-1.143858117	0.080148317	-14.27176708	3.28E-46	6.98E-45	down
PCK1	8652.572081	-1.42269232	0.099702131	-14.26942733	3.39E-46	7.21E-45	down
FAM20A	179.2731882	0.693980743	0.048643572	14.26664847	3.53E-46	7.50E-45	no change
DNAJB6	1354.669836	0.270351145	0.018952942	14.26433685	3.65E-46	7.74E-45	no change
RNF128	2107.147818	-0.727317958	0.050996742	-14.26204759	3.77E-46	8.00E-45	no change
ACOX1	11621.66489	-0.819390103	0.057455248	-14.26136218	3.81E-46	8.07E-45	no change
FAM98A	485.9398893	0.43955461	0.030825546	14.25942671	3.92E-46	8.29E-45	no change
AKIRIN2	216.9902425	0.423417195	0.029696688	14.25806105	3.99E-46	8.44E-45	no change
REEP6	418.41956	-2.115217127	0.148364372	-14.25690747	4.06E-46	8.58E-45	down
TKT	3092.592773	0.419021323	0.029392966	14.25583671	4.12E-46	8.70E-45	no change
QPRT	654.8403716	-0.780055484	0.054721957	-14.25489019	4.18E-46	8.81E-45	no change
USH2A	56.29787487	-0.68648215	0.048185667	-14.24660467	4.71E-46	9.92E-45	no change
ZNF141	755.8972692	-0.318030552	0.022327297	-14.24402415	4.88E-46	1.03E-44	no change
LDLR	1782.034217	0.77960771	0.054734088	14.24354995	4.92E-46	1.03E-44	no change
MYBPH	3.212446998	2.027974296	0.142417631	14.23962952	5.20E-46	1.09E-44	up
GABRP	75.38057199	1.751219984	0.123083589	14.22789179	6.15E-46	1.29E-44	up
PSMA3	1426.909756	0.38021214	0.026733575	14.22227076	6.67E-46	1.40E-44	no change
CCDC71L	539.6193257	0.52601257	0.037012779	14.2116474	7.76E-46	1.63E-44	no change
ZCCHC14	1129.92899	-0.48885574	0.034399715	-14.21104035	7.83E-46	1.64E-44	no change
FCRL5	926.4023346	1.344462286	0.094650759	14.20445333	8.60E-46	1.80E-44	up
HSPA12B	61.81883232	0.927460265	0.065356934	14.1906942	1.05E-45	2.19E-44	no change
PERM1	3.828282951	1.544409748	0.108846551	14.18887166	1.07E-45	2.24E-44	up
IL22	3.739715602	2.655403852	0.187150124	14.18862991	1.08E-45	2.25E-44	up
SPON2	439.5927911	0.83456509	0.058830204	14.18599692	1.12E-45	2.33E-44	no change
PRODH	595.7537028	-2.29164954	0.161552887	-14.18513519	1.13E-45	2.36E-44	down
ABCB1	5152.939665	-1.457338229	0.102765901	-14.18114579	1.20E-45	2.50E-44	down
TSPAN11	352.6776082	1.061149623	0.07482888	14.18101704	1.20E-45	2.50E-44	up
GPT2	371.5586563	0.863936302	0.060944976	14.17567707	1.30E-45	2.69E-44	no change
DNASE1	1380.883974	-1.520170162	0.107250643	-14.17399575	1.33E-45	2.76E-44	down
LRRC32	167.9995276	0.981805021	0.069295374	14.16840633	1.44E-45	2.98E-44	no change
IGKV4-1	6594.416846	1.340135434	0.094598627	14.16654218	1.48E-45	3.06E-44	up
DDX21	2815.531072	0.50097848	0.035367401	14.16497866	1.51E-45	3.12E-44	no change
SHANK3	168.6164556	0.940783449	0.066416149	14.16498031	1.51E-45	3.12E-44	no change
PLCL2	1198.76658	-0.467704609	0.033037336	-14.1568499	1.69E-45	3.50E-44	no change
ANXA2	17029.92259	0.632075486	0.044653408	14.15514533	1.74E-45	3.59E-44	no change
RAVER2	2351.880934	-0.578282723	0.040857913	-14.15350601	1.78E-45	3.67E-44	no change
LGALS12	15.39581927	1.668155603	0.1179147	14.14713864	1.95E-45	4.01E-44	up
SPINK2	34.82942113	-1.164942662	0.082346325	-14.14686879	1.95E-45	4.02E-44	down
LRG1	626.0148952	0.985982088	0.069697919	14.1465069	1.96E-45	4.04E-44	no change
TMEM255B	24.88046805	0.948483052	0.067053491	14.1451704	2.00E-45	4.12E-44	no change
SIGLEC9	48.02341851	1.078787499	0.076282346	14.14203355	2.09E-45	4.30E-44	up
ARHGAP28	157.8939163	0.766881966	0.054229321	14.14146346	2.11E-45	4.33E-44	no change
MCIDAS	4.248211979	1.692999404	0.119720918	14.14121642	2.12E-45	4.34E-44	up
SDCBP	3089.865487	0.495352915	0.035032476	14.13982009	2.16E-45	4.43E-44	no change
UNC13C	11.63137126	-1.558755606	0.110244206	-14.13911588	2.18E-45	4.47E-44	down
SLC38A11	124.4542869	-0.986857153	0.06980512	-14.1373177	2.24E-45	4.58E-44	no change
FAM83D	251.0464741	0.712306228	0.050419068	14.12771506	2.56E-45	5.24E-44	no change
CD109	226.9602693	0.83774439	0.059310001	14.12484202	2.67E-45	5.46E-44	no change
BMERB1	106.7582853	0.73166509	0.05180682	14.12294919	2.74E-45	5.60E-44	no change
MAD2L2	180.2849393	0.64389324	0.045641137	14.1077389	3.40E-45	6.94E-44	no change
LEAP2	242.4221236	-1.465415522	0.103884126	-14.10625069	3.48E-45	7.09E-44	down
MID1IP1	784.1587039	0.47379391	0.033594799	14.10319209	3.63E-45	7.39E-44	no change
DCAF11	2876.657852	-0.445133787	0.03156928	-14.1002196	3.79E-45	7.71E-44	no change
ESRRG	168.5702768	-1.745219457	0.12382281	-14.0944908	4.11E-45	8.35E-44	down
C1orf216	121.1879771	0.707776252	0.050223233	14.09260636	4.22E-45	8.57E-44	no change
GAS1	31.56420952	1.564867456	0.111046511	14.09200024	4.25E-45	8.64E-44	up
GNA15-DT	3.255861166	1.555075916	0.110353922	14.09171402	4.27E-45	8.66E-44	up
MYO1A	9348.233475	-1.083406002	0.076895548	-14.08932028	4.42E-45	8.95E-44	down
LRRC75A	791.4036411	-0.605163593	0.042956163	-14.08793404	4.51E-45	9.12E-44	no change
SNPH	201.0899385	0.847448726	0.060173561	14.08340661	4.80E-45	9.72E-44	no change
TTYH3	779.6226869	0.68614421	0.048721109	14.08309924	4.82E-45	9.75E-44	no change
VLDLR	214.0596004	-1.373547094	0.097539455	-14.08196403	4.90E-45	9.90E-44	down
MIR503HG	9.927995774	1.32401352	0.09403314	14.08028611	5.02E-45	1.01E-43	up
HTR1B	3.66237703	1.839949167	0.130780227	14.06901647	5.89E-45	1.19E-43	up
MINAR1	35.288587	0.825132567	0.058670333	14.06388078	6.33E-45	1.28E-43	no change
FUT11	304.9039494	0.437646962	0.031120559	14.06295334	6.42E-45	1.29E-43	no change
TMEM106A	173.7880474	0.587345479	0.041782688	14.05714925	6.96E-45	1.40E-43	no change
KIAA1549L	19.02187657	2.103767509	0.149756917	14.04788207	7.94E-45	1.60E-43	up
FBN1	2062.398476	0.876588568	0.06240553	14.04664886	8.08E-45	1.62E-43	no change
MSTO1	98.98029412	0.491140792	0.034965702	14.04635862	8.11E-45	1.63E-43	no change
MSANTD3	130.4428232	0.452760574	0.032251781	14.0383122	9.09E-45	1.82E-43	no change
AAMDC	89.86813806	-0.499062885	0.035560008	-14.03438617	9.60E-45	1.92E-43	no change
TLR4	1097.304265	0.778546141	0.055476608	14.0337732	9.69E-45	1.94E-43	no change
P2RY4	34.43632261	-1.724918866	0.122941295	-14.03042704	1.02E-44	2.03E-43	down
AFG3L2	2456.847605	-0.406581799	0.028978756	-14.03034006	1.02E-44	2.03E-43	no change
ADRA2C	9.735358447	1.328539599	0.094697775	14.02925893	1.03E-44	2.06E-43	up
SRBD1	793.3023444	0.275733013	0.019656822	14.02734422	1.06E-44	2.12E-43	no change
LRRC8B	718.4018773	0.345409706	0.024625254	14.02664562	1.07E-44	2.14E-43	no change
UNC5D	77.87124073	-1.830542669	0.130542052	-14.02262832	1.13E-44	2.26E-43	down
HK2	4948.953263	1.0666786	0.076082077	14.02010356	1.17E-44	2.34E-43	up
IGLV6-57	672.0962446	1.52392282	0.108701719	14.01930746	1.19E-44	2.36E-43	up
ZC3H14	1551.575055	-0.261798072	0.01867994	-14.01493089	1.26E-44	2.51E-43	no change
ASS1	10160.82212	0.87214495	0.062230161	14.01482711	1.27E-44	2.51E-43	no change
PPARGC1A	1411.339859	-0.831312694	0.059320342	-14.01395654	1.28E-44	2.54E-43	no change
HDAC11	614.1284365	-0.444091926	0.031690899	-14.01323237	1.29E-44	2.57E-43	no change
CALR	9037.645619	0.620994595	0.044316524	14.01270978	1.30E-44	2.58E-43	no change
NUP188	789.4645858	0.392715788	0.028026502	14.01230134	1.31E-44	2.59E-43	no change
BCAT1	269.3197927	0.960093656	0.068525389	14.01077285	1.34E-44	2.65E-43	no change
HDAC7	611.2731284	0.759193314	0.054208612	14.00503147	1.45E-44	2.87E-43	no change
CYP7B1	97.61079608	1.065221057	0.076061105	14.00480644	1.46E-44	2.88E-43	up
DESI1	713.6320027	0.298743406	0.021334564	14.0027894	1.50E-44	2.96E-43	no change
KIF6	14.86655739	-1.097543305	0.078385934	-14.00178889	1.52E-44	3.00E-43	down
NTN4	716.309916	-0.523632232	0.037411307	-13.99663031	1.63E-44	3.22E-43	no change
C4A	84.6163308	1.369785582	0.097867718	13.99629629	1.64E-44	3.23E-43	up
PAQR4	118.9346197	0.629680226	0.044993385	13.99495114	1.67E-44	3.29E-43	no change
NR4A3	67.92059413	1.527306326	0.109176562	13.98932421	1.81E-44	3.56E-43	up
SLC37A2	2950.063107	-2.246347168	0.160588346	-13.98823282	1.84E-44	3.61E-43	down
EVA1A	34.55459241	1.280776628	0.091568943	13.98701994	1.87E-44	3.67E-43	up
G6PC1	773.775483	-3.29564081	0.23563223	-13.98637536	1.89E-44	3.70E-43	down
EGFR-AS1	78.75327639	-1.35524518	0.096911227	-13.98439804	1.94E-44	3.80E-43	down
PTPN1	1115.988107	0.461362337	0.032995262	13.98268465	1.99E-44	3.89E-43	no change
GLCCI1	468.3998118	0.774509354	0.055395566	13.98143223	2.02E-44	3.96E-43	no change
TTR	29.79528243	-1.316740389	0.094179831	-13.98112918	2.03E-44	3.97E-43	down
RAP2B	1239.903917	0.337691694	0.024154195	13.98066454	2.05E-44	3.99E-43	no change
SPINT1-AS1	182.161318	-0.596450978	0.042665433	-13.9797241	2.07E-44	4.04E-43	no change
CNN2	1026.911539	0.781635721	0.055917908	13.97827186	2.12E-44	4.12E-43	no change
SUCLG1	3952.218359	-0.536801314	0.038438505	-13.96519758	2.54E-44	4.95E-43	no change
ZNF793	164.4327996	-0.664895083	0.047648244	-13.95424103	2.96E-44	5.77E-43	no change
ALDH1A2	100.0785632	1.85561577	0.133017935	13.95011707	3.14E-44	6.11E-43	up
C11orf54	2013.084668	-0.579944307	0.041578752	-13.94809307	3.23E-44	6.28E-43	no change
RNF213	12841.5234	0.659237896	0.047264519	13.94783883	3.24E-44	6.30E-43	no change
TNNC2	81.26679408	-1.278727957	0.091680472	-13.94765895	3.25E-44	6.31E-43	down
IGHV3-53	475.3774716	1.454738448	0.104326757	13.94405898	3.42E-44	6.63E-43	up
NXN	132.6467136	0.91284929	0.06547961	13.94097026	3.57E-44	6.92E-43	no change
PDIA3	6773.849502	0.566306362	0.040622032	13.94086734	3.58E-44	6.92E-43	no change
DYRK3	61.73776256	0.822790668	0.059027631	13.93907647	3.67E-44	7.09E-43	no change
BLTP1	7146.559873	-0.35952087	0.025801574	-13.93406708	3.93E-44	7.60E-43	no change
LINC01819	56.75027848	2.67110337	0.191700075	13.93376278	3.95E-44	7.63E-43	up
C1R	1076.515619	0.931765816	0.066878374	13.93224397	4.03E-44	7.79E-43	no change
STARD8	104.2915983	0.78974746	0.056696068	13.92949253	4.19E-44	8.08E-43	no change
TOMM40L	367.4116589	-0.364159365	0.026150994	-13.925259	4.45E-44	8.57E-43	no change
RILPL2	139.5439079	0.788033456	0.05659595	13.92384893	4.54E-44	8.74E-43	no change
ARHGEF15	48.87331665	1.02089387	0.073323137	13.92321598	4.58E-44	8.81E-43	up
ZNF256	93.05724563	-0.487200944	0.034997556	-13.92099893	4.72E-44	9.08E-43	no change
SEMA6B	140.4531818	0.906668837	0.065137507	13.9193051	4.84E-44	9.29E-43	no change
HRH4	19.61133224	1.318747114	0.094747943	13.91847755	4.89E-44	9.39E-43	up
BDH2	569.4320089	-0.866268501	0.062244185	-13.91725985	4.98E-44	9.54E-43	no change
NFAM1	176.7226977	1.113355336	0.080012875	13.91470233	5.16E-44	9.88E-43	up
CHN1	92.86127468	1.06523696	0.076597415	13.90695709	5.75E-44	1.10E-42	up
OLFM3	9.560647571	2.058918288	0.148077859	13.90429539	5.97E-44	1.14E-42	up
USP8P2	1.890901903	-3.093321172	0.222498052	-13.90268881	6.10E-44	1.17E-42	down
SEMA4A	264.932387	0.877131966	0.063095254	13.90171057	6.18E-44	1.18E-42	no change
SLC9B2	83.72301151	0.863528986	0.062129073	13.89895165	6.43E-44	1.23E-42	no change
LINC01993	7.840813159	1.572210304	0.113189458	13.89007715	7.28E-44	1.39E-42	up
RAB11FIP1	7357.857858	-0.475958247	0.034270945	-13.88809819	7.48E-44	1.43E-42	no change
PLA2G12B	328.225797	-2.092809971	0.150714073	-13.88596252	7.71E-44	1.47E-42	down
PML	520.7162969	0.772932708	0.055678076	13.88217342	8.12E-44	1.55E-42	no change
INSL4	1.221438732	3.746815967	0.269916832	13.88137203	8.22E-44	1.56E-42	up
TTC26	89.8617964	0.499531246	0.035991188	13.8792654	8.46E-44	1.61E-42	no change
PHYH	1040.208071	-0.702683363	0.050629417	-13.87895426	8.50E-44	1.61E-42	no change
LPCAT2	793.6583903	0.418351534	0.030150433	13.8754736	8.92E-44	1.69E-42	no change
ZNF492	22.14742744	-1.221245783	0.088021749	-13.87436394	9.06E-44	1.72E-42	down
CTH	243.0745596	-0.539806583	0.038931233	-13.86564301	1.02E-43	1.94E-42	no change
FAM225B	3.424162824	1.411533285	0.101816585	13.86349071	1.05E-43	1.99E-42	up
IGKV1-27	452.0069176	1.428557441	0.103048086	13.86301767	1.06E-43	2.01E-42	up
ALAD	900.482409	-0.401312139	0.028950464	-13.86202785	1.08E-43	2.03E-42	no change
KDM4A	1768.301677	-0.292960666	0.021136311	-13.86053911	1.10E-43	2.07E-42	no change
ITPRIP	198.0804941	0.832652541	0.060081759	13.85865775	1.13E-43	2.13E-42	no change
FADS2	333.2899178	1.382772248	0.099812549	13.85369139	1.21E-43	2.28E-42	up
PBLD	2502.105624	-1.167280952	0.084262915	-13.85284329	1.22E-43	2.30E-42	down
UGGT1	5004.996923	0.304335652	0.021979924	13.84607405	1.34E-43	2.53E-42	no change
FOXP3	16.02557214	1.26742914	0.091563417	13.84209093	1.42E-43	2.67E-42	up
NEUROD1	55.98483915	-1.289810844	0.093213333	-13.83719259	1.52E-43	2.86E-42	down
STRADB	1151.572231	-0.717089049	0.051832323	-13.83478506	1.57E-43	2.95E-42	no change
SLC13A2	351.9081038	-1.837732558	0.132841008	-13.83407571	1.59E-43	2.98E-42	down
PFN2	483.0863517	-0.6825834	0.049356997	-13.82951647	1.69E-43	3.17E-42	no change
VIL1	11431.1832	-0.824041248	0.059585643	-13.82952684	1.69E-43	3.17E-42	no change
SH3GL2	16.07622359	-1.267060835	0.091639077	-13.82664338	1.76E-43	3.30E-42	down
ZNF844	790.9504606	-0.464314942	0.033581527	-13.8264986	1.76E-43	3.30E-42	no change
TGM2	1170.206229	1.138964286	0.082394058	13.82337891	1.84E-43	3.44E-42	up
TPO	41.51567869	1.024634906	0.074134603	13.82127739	1.90E-43	3.54E-42	up
ZSCAN18	267.0251825	-0.517994366	0.037495972	-13.81466682	2.08E-43	3.88E-42	no change
CHP2	5156.738401	-1.105100949	0.080017947	-13.81066363	2.20E-43	4.10E-42	down
IL23A	26.85757604	1.444310914	0.104583208	13.81016079	2.21E-43	4.12E-42	up
B3GNT8	371.6321955	-0.756304187	0.054787777	-13.80425035	2.40E-43	4.47E-42	no change
WDR62	103.6934626	0.668235451	0.048436751	13.79604196	2.69E-43	5.01E-42	no change
HM13-IT1	16.71272754	0.889038584	0.064442529	13.79583638	2.70E-43	5.02E-42	no change
SLC16A3	2126.972543	0.712237236	0.051659075	13.78726264	3.04E-43	5.65E-42	no change
ZNF799	208.1016477	-0.312150861	0.022640473	-13.78729387	3.04E-43	5.65E-42	no change
NOP2	446.600027	0.459988458	0.033370947	13.78409958	3.18E-43	5.89E-42	no change
NLRP14	20.38377425	1.138153594	0.082585087	13.78158734	3.29E-43	6.10E-42	up
MGAM	8372.727572	-2.900167096	0.210474402	-13.77919149	3.40E-43	6.30E-42	down
ING4	554.6933126	-0.380719609	0.027634713	-13.77686152	3.51E-43	6.50E-42	no change
SLC25A32	581.380388	0.344420442	0.025000008	13.77681318	3.51E-43	6.50E-42	no change
ELK3	400.0862369	0.680933422	0.049442218	13.77230726	3.74E-43	6.91E-42	no change
KIRREL1	419.989524	0.804670166	0.058433514	13.77069611	3.83E-43	7.06E-42	no change
NELL2	250.1304844	-1.44230218	0.10474596	-13.76952565	3.89E-43	7.17E-42	down
ENG	286.8711659	0.846402068	0.061484844	13.76602784	4.08E-43	7.52E-42	no change
PANX2	3.668138587	1.836463584	0.13347052	13.7593199	4.48E-43	8.25E-42	up
IL18	1167.054112	0.624116634	0.045364254	13.75789475	4.57E-43	8.41E-42	no change
ADORA1	23.36141275	0.982243214	0.071398498	13.75719718	4.61E-43	8.48E-42	no change
BACE2-IT1	11.52285085	1.06115164	0.077137753	13.75657962	4.65E-43	8.55E-42	up
EMILIN2	408.2448305	0.646108313	0.046974148	13.75455094	4.78E-43	8.79E-42	no change
NOTUM	5.026624259	2.098865312	0.152668513	13.74785982	5.25E-43	9.63E-42	up
LRRN3	114.4140799	-0.750628145	0.054609966	-13.74525936	5.44E-43	9.97E-42	no change
DUSP6	1827.470132	0.746045626	0.054312084	13.73627335	6.16E-43	1.13E-41	no change
NLRP6	588.1252289	-2.453285192	0.178610125	-13.73542062	6.23E-43	1.14E-41	down
POMT1	654.6347716	-0.351087174	0.025561357	-13.73507598	6.26E-43	1.15E-41	no change
NGEF	810.0093062	-0.684594744	0.0498442	-13.73469212	6.29E-43	1.15E-41	no change
SULT1A2	734.7662085	-1.270830892	0.092535009	-13.73351462	6.40E-43	1.17E-41	down
NEIL2	181.6324237	0.446437786	0.032511317	13.73176549	6.55E-43	1.20E-41	no change
IGKV1-33	3.548039129	2.237184501	0.162932092	13.73077868	6.64E-43	1.21E-41	up
P4HA3	18.96859198	1.094579308	0.079723015	13.7297782	6.73E-43	1.23E-41	up
TMEM120B	219.8390111	0.427974802	0.031172829	13.72909721	6.80E-43	1.24E-41	no change
FAM219B	958.8633203	-0.302879734	0.022062187	-13.72845464	6.86E-43	1.25E-41	no change
ACTG1P18	11.86866838	-2.024135763	0.147465741	-13.72614242	7.08E-43	1.29E-41	down
PIK3C2G	74.25180034	-1.994667688	0.145348557	-13.72334014	7.36E-43	1.34E-41	down
SLC37A1	2541.891683	0.480052216	0.034992578	13.71868687	7.85E-43	1.43E-41	no change
LINC02754	83.30505239	-1.336608249	0.097459133	-13.71455095	8.31E-43	1.51E-41	down
SRP72	1469.184375	0.378067458	0.027583337	13.70637127	9.30E-43	1.69E-41	no change
FTSJ1	393.6203248	0.582003589	0.042469028	13.70418902	9.58E-43	1.74E-41	no change
DHRS4L2	346.8829538	-0.495012944	0.03612222	-13.70383514	9.63E-43	1.74E-41	no change
IL26	6.602351859	1.443881021	0.105375009	13.70230976	9.83E-43	1.78E-41	up
ZNF124	1379.915097	-0.473949236	0.034592778	-13.70081438	1.00E-42	1.82E-41	no change
MLXIPL	209.744635	-1.643526132	0.119977594	-13.69860882	1.03E-42	1.87E-41	down
CCNP	4.08488536	1.622633455	0.118469844	13.69659486	1.06E-42	1.92E-41	up
RPSAP19	5.417579241	2.017101554	0.147281364	13.69556537	1.08E-42	1.95E-41	up
HADHB	4416.51779	-0.561327319	0.040986373	-13.69546209	1.08E-42	1.95E-41	no change
GNL2	916.7653113	0.276353071	0.020181338	13.69349583	1.11E-42	2.00E-41	no change
C5AR2	35.1162661	1.092401881	0.07978341	13.69209313	1.13E-42	2.04E-41	up
ARHGEF9	798.5992153	-0.351181362	0.025661051	-13.68538511	1.24E-42	2.23E-41	no change
EFNA1	1695.17749	-0.793084759	0.057959264	-13.68348578	1.27E-42	2.29E-41	no change
CCDC93	1827.707948	-0.282852169	0.020673615	-13.68179551	1.30E-42	2.34E-41	no change
NBEAL1	4605.420509	-0.463410778	0.033890427	-13.67379574	1.46E-42	2.61E-41	no change
PGRMC1	3986.325143	-0.560552266	0.040997547	-13.67282449	1.48E-42	2.65E-41	no change
PPP2R5B	354.6655654	0.429835153	0.031442957	13.67031576	1.53E-42	2.74E-41	no change
RASGRP4	54.28869397	1.05351957	0.07706988	13.66966674	1.54E-42	2.76E-41	up
AKAP9	13455.24505	-0.453949756	0.033211464	-13.66846573	1.57E-42	2.80E-41	no change
ADAM15	2266.523303	0.499845028	0.036573833	13.66673902	1.60E-42	2.87E-41	no change
C10orf95-AS1	216.5219252	-0.333352293	0.024398436	-13.66285477	1.69E-42	3.02E-41	no change
MOAP1	637.1831345	-0.323937215	0.02371646	-13.65875087	1.79E-42	3.20E-41	no change
AGRN	1672.082086	0.612033443	0.044818955	13.65568289	1.87E-42	3.33E-41	no change
ACOT8	600.2413724	-0.446287685	0.032682236	-13.65535943	1.88E-42	3.35E-41	no change
PDZK1	470.8406142	-2.149917271	0.15749563	-13.65064714	2.00E-42	3.57E-41	down
SHMT2	991.040758	0.409539967	0.030043323	13.63164665	2.60E-42	4.62E-41	no change
SNX24	341.4117527	-0.513180269	0.037646265	-13.63163817	2.60E-42	4.62E-41	no change
PFKP	2615.51957	0.464748269	0.034094866	13.63103387	2.62E-42	4.66E-41	no change
DSG4	14.10189817	0.884494651	0.064888882	13.63091225	2.62E-42	4.66E-41	no change
DDHD2	1244.934887	-0.44182734	0.032414015	-13.63075	2.63E-42	4.67E-41	no change
ACTN1	1952.30419	0.570947074	0.04188712	13.63061193	2.63E-42	4.67E-41	no change
LMBRD2	2001.48592	-0.322184073	0.023638194	-13.62980894	2.66E-42	4.72E-41	no change
ZNF704	2219.192952	-0.699282568	0.05130831	-13.62903141	2.69E-42	4.77E-41	no change
PDZD7	52.10809693	-2.190718635	0.160844922	-13.62006717	3.04E-42	5.39E-41	down
RTN2	35.22114516	0.722620655	0.053057804	13.619498	3.07E-42	5.43E-41	no change
MAOB	379.2188974	-1.6865137	0.123831666	-13.6194057	3.07E-42	5.43E-41	down
MT1E	3390.673622	-0.999769815	0.073416898	-13.61770716	3.14E-42	5.55E-41	no change
IGLV2-11	1231.785732	1.335007064	0.098065975	13.61335636	3.34E-42	5.89E-41	up
ST3GAL1	688.427898	0.899535104	0.066087702	13.61123297	3.43E-42	6.06E-41	no change
DHRS4	404.054588	-0.542617887	0.03987735	-13.60717005	3.63E-42	6.40E-41	no change
MOGAT2	2671.34857	-0.891595187	0.065533194	-13.60524532	3.73E-42	6.57E-41	no change
SLC23A3	385.39308	-1.565557115	0.115078031	-13.60430913	3.78E-42	6.65E-41	down
LINC02177	49.74977284	-1.497246761	0.110058729	-13.60407097	3.79E-42	6.66E-41	down
MMEL1	77.2459889	-1.198836072	0.088127155	-13.60348095	3.82E-42	6.71E-41	down
CCDC115	773.9511748	-0.352985693	0.025948744	-13.60319005	3.83E-42	6.73E-41	no change
SULT1A1	1909.230168	-0.978984351	0.071970809	-13.60251968	3.87E-42	6.79E-41	no change
BPHL	370.5076415	-0.85521474	0.062876706	-13.60145574	3.93E-42	6.89E-41	no change
ITPRIPL2	1598.593789	0.355331042	0.026129384	13.59890643	4.06E-42	7.12E-41	no change
LSM11	404.6912789	-0.449048574	0.033030156	-13.59510903	4.28E-42	7.50E-41	no change
NTPCR	718.0724504	-0.403570958	0.029687627	-13.59391111	4.35E-42	7.62E-41	no change
SLC17A9	641.3167821	1.010429291	0.074383852	13.58398726	4.98E-42	8.72E-41	up
APOLD1	201.3259298	0.686003014	0.050502938	13.58342788	5.02E-42	8.78E-41	no change
ANKRD20A10P	1.715306317	2.491051149	0.18342633	13.58066286	5.22E-42	9.11E-41	up
LINC00899	62.66160415	-0.519395148	0.038246236	-13.58029447	5.24E-42	9.15E-41	no change
SEMA5A	2720.578726	-0.618117884	0.045519502	-13.57918824	5.32E-42	9.28E-41	no change
CFB	136.6170906	1.142265694	0.084164131	13.57188252	5.88E-42	1.02E-40	up
CALR4P	23.2915887	-1.167031041	0.086015218	-13.56772751	6.22E-42	1.08E-40	down
ZNF3	905.2506961	-0.303156599	0.022346399	-13.56623923	6.35E-42	1.11E-40	no change
ARHGAP5	6162.740201	-0.4033833	0.029735346	-13.56578455	6.39E-42	1.11E-40	no change
TDP2	8788.906603	-0.748862488	0.055207196	-13.56458123	6.49E-42	1.13E-40	no change
CCL7	4.795321077	1.922022379	0.141719489	13.56215996	6.71E-42	1.17E-40	up
BTG3	461.5448046	-0.516697992	0.038101793	-13.56098895	6.82E-42	1.18E-40	no change
ANKRD27	1322.92289	-0.252097673	0.018590746	-13.56038478	6.88E-42	1.19E-40	no change
VSNL1	118.5161906	1.120346903	0.082635446	13.55770383	7.13E-42	1.24E-40	up
ZNF441	369.7352829	-0.329364439	0.024293616	-13.55765385	7.14E-42	1.24E-40	no change
TNNC1	49.64734895	-2.018135177	0.148942158	-13.54979147	7.95E-42	1.38E-40	down
ZNF493	615.8225607	-0.430199571	0.031757527	-13.54638132	8.32E-42	1.44E-40	no change
EPB41L3	2229.884522	-0.803310434	0.059338058	-13.53786179	9.35E-42	1.62E-40	no change
LINC01426	8.558866624	1.153875603	0.085241485	13.53654976	9.52E-42	1.64E-40	up
CD38	239.0509664	1.120107933	0.082798146	13.52817655	1.07E-41	1.84E-40	up
CFI	485.1344298	1.378876939	0.101957386	13.52405144	1.13E-41	1.95E-40	up
PCDHB14	52.69332756	0.705115663	0.052140064	13.5234906	1.14E-41	1.96E-40	no change
FPGS	518.445096	0.361650137	0.026746209	13.52154764	1.17E-41	2.01E-40	no change
TC2N	3648.780355	0.497072622	0.036775039	13.51657633	1.25E-41	2.15E-40	no change
NMNAT3	128.6199766	-0.518436516	0.038359896	-13.51506555	1.27E-41	2.19E-40	no change
A1CF	1007.252691	-0.783754755	0.057996296	-13.51387608	1.30E-41	2.23E-40	no change
PRUNE1	451.438246	-0.332497929	0.024605345	-13.51324002	1.31E-41	2.24E-40	no change
UBA6	2469.818567	0.308309119	0.02282136	13.50967351	1.37E-41	2.35E-40	no change
MYH13	7.451382782	1.472022625	0.108991008	13.50590891	1.44E-41	2.47E-40	up
RBMS1P1	7.590778857	1.174236983	0.086943783	13.50570383	1.45E-41	2.48E-40	up
BHLHE22	20.03249582	1.341685604	0.099389932	13.49921047	1.58E-41	2.71E-40	up
ENTPD5	6412.403798	-0.81697324	0.06054076	-13.49459829	1.68E-41	2.88E-40	no change
LINC00460	1.019729875	2.598074417	0.192547172	13.493184	1.72E-41	2.93E-40	up
BRINP3-DT	5.386229038	-1.60138671	0.118685706	-13.49266707	1.73E-41	2.95E-40	down
C1orf115	3119.316722	-0.990044234	0.073389545	-13.49026267	1.78E-41	3.05E-40	no change
HYKK	93.64507898	-0.67851898	0.050297751	-13.49004619	1.79E-41	3.05E-40	no change
SLC6A4	860.9889601	-2.700803595	0.200240247	-13.48781597	1.84E-41	3.15E-40	down
ZYX	469.2684384	0.804596599	0.059655252	13.48743936	1.85E-41	3.16E-40	no change
GART	1488.477373	0.277706174	0.020592064	13.48607783	1.89E-41	3.22E-40	no change
SLCO5A1	75.51858031	0.709005699	0.052575891	13.48537684	1.91E-41	3.25E-40	no change
TKFC	1344.649033	-1.379044454	0.102272572	-13.48401067	1.94E-41	3.30E-40	down
RNF125	715.7028343	-0.542577623	0.040254484	-13.4786879	2.09E-41	3.55E-40	no change
SYNGR2	3082.909899	0.421828309	0.031297999	13.47780451	2.11E-41	3.59E-40	no change
CERS6	3540.472294	-0.428844348	0.03182314	-13.47586507	2.17E-41	3.68E-40	no change
POLD3	778.5223708	0.410673121	0.030476363	13.47513535	2.19E-41	3.72E-40	no change
DNPEP-AS1	23.95497294	-1.535794426	0.113975258	-13.47480546	2.20E-41	3.73E-40	down
CFDP1	847.0659829	-0.490627789	0.036415927	-13.47289043	2.26E-41	3.82E-40	no change
CEP19	44.77784771	0.854170191	0.063401612	13.47237332	2.27E-41	3.85E-40	no change
BTBD19	55.18297207	0.914377216	0.067881158	13.47026547	2.34E-41	3.96E-40	no change
CTLA4	79.11865291	1.547649522	0.114902887	13.46919614	2.37E-41	4.01E-40	up
PCSK5	3569.148818	-0.899662058	0.06680735	-13.46651325	2.46E-41	4.16E-40	no change
ZFYVE19	554.3009543	-0.390864192	0.029029814	-13.46423319	2.54E-41	4.29E-40	no change
SYVN1	721.0031587	0.595558769	0.044235461	13.46337878	2.57E-41	4.33E-40	no change
ERG	115.155905	0.83902162	0.062322568	13.46256488	2.60E-41	4.38E-40	no change
GATM	1093.975193	-1.403221188	0.104242594	-13.46111152	2.65E-41	4.46E-40	down
GALNT18	178.8015709	0.77807908	0.057810585	13.45911091	2.72E-41	4.58E-40	no change
RNU4-47P	4.833572969	1.297234695	0.096404165	13.45621004	2.83E-41	4.76E-40	up
PPM1A	3152.562085	-0.390180054	0.029011482	-13.44915947	3.11E-41	5.23E-40	no change
HOXD10	218.3703012	-2.148384698	0.159743039	-13.44900351	3.12E-41	5.24E-40	down
ADGRE3	63.70308364	1.294530333	0.096272281	13.44655306	3.23E-41	5.41E-40	up
RFX6	57.45028438	-1.138135168	0.084644516	-13.44605918	3.25E-41	5.45E-40	down
SMIM24	1320.374285	-1.990129559	0.148085476	-13.43905974	3.57E-41	5.98E-40	down
AJUBA	108.3806933	0.662007238	0.049265836	13.43745073	3.65E-41	6.11E-40	no change
PRRX1	209.9722157	1.430343163	0.106492757	13.43136574	3.96E-41	6.63E-40	up
TXLNA	2210.779812	0.382220617	0.028457845	13.43111601	3.97E-41	6.65E-40	no change
GREB1	25.2634005	1.180399703	0.087902114	13.42857009	4.11E-41	6.87E-40	up
KLKB1	63.25534098	-1.202066044	0.08951752	-13.42827686	4.13E-41	6.90E-40	down
CDC27	1573.729752	0.260436298	0.01939932	13.42502183	4.31E-41	7.20E-40	no change
LYPD1	5.792071215	1.359994026	0.101311069	13.42394312	4.38E-41	7.30E-40	up
RMND1	471.8037718	-0.435238413	0.032422775	-13.42384832	4.38E-41	7.31E-40	no change
SLFN11	632.3079083	0.806944856	0.060135577	13.41875965	4.70E-41	7.82E-40	no change
PAQR5	1511.501272	-0.749820204	0.055882274	-13.41785426	4.75E-41	7.91E-40	no change
CD34	121.1486063	1.029107158	0.076703548	13.41668255	4.83E-41	8.03E-40	up
LAMC3	131.1390711	1.362946852	0.101594367	13.41557495	4.90E-41	8.15E-40	up
SERPINH1	849.7949376	0.555621301	0.041420983	13.4140058	5.01E-41	8.32E-40	no change
TMEM241	173.7106294	0.410154955	0.030578069	13.41336997	5.05E-41	8.38E-40	no change
RPL7AP15	18.99080589	-1.128185895	0.084112436	-13.41283103	5.09E-41	8.44E-40	down
ATAD3A	480.1591187	0.424997268	0.031687541	13.41212533	5.13E-41	8.51E-40	no change
TDO2	134.761437	1.684880594	0.125646251	13.40971646	5.30E-41	8.79E-40	up
SMLR1	137.1761573	-2.10149796	0.156815062	-13.40112314	5.96E-41	9.86E-40	down
CFAP54	88.79873253	1.071057185	0.079942331	13.39787276	6.22E-41	1.03E-39	up
FAH	337.6923777	-0.366418441	0.027353056	-13.39588661	6.39E-41	1.06E-39	no change
EIF4EBP2	4729.60825	-0.502380301	0.037506963	-13.39432107	6.53E-41	1.08E-39	no change
HS3ST1	194.6429674	0.504967	0.037705048	13.39255692	6.68E-41	1.10E-39	no change
ZNF345	125.318555	-0.431282148	0.032206011	-13.39135568	6.79E-41	1.12E-39	no change
ZNF607	215.8195776	-0.288456722	0.021547686	-13.38689993	7.21E-41	1.19E-39	no change
ETFDH	2067.430366	-0.60654697	0.04531026	-13.38652593	7.25E-41	1.19E-39	no change
FSCN1	241.8530896	1.053314134	0.078700346	13.38385644	7.51E-41	1.24E-39	up
VCAN	1846.736677	0.883980615	0.066054893	13.38251532	7.65E-41	1.26E-39	no change
CLDN15	1039.883768	-1.57391781	0.117628727	-13.38038637	7.87E-41	1.29E-39	down
SLC39A6	659.413314	0.439429168	0.032851655	13.37616534	8.33E-41	1.37E-39	no change
VMP1	5106.610047	0.465713481	0.034817595	13.37580856	8.37E-41	1.38E-39	no change
EPB41L4B	5536.500132	-0.680241439	0.050865175	-13.37342189	8.65E-41	1.42E-39	no change
HLX	96.89436067	0.809603055	0.060539602	13.37311482	8.68E-41	1.42E-39	no change
UBE2L6	648.2396504	0.914434109	0.068380113	13.37280779	8.72E-41	1.43E-39	no change
ASPHD1	14.60828018	0.887713607	0.066397724	13.36963903	9.10E-41	1.49E-39	no change
ANKRD46	497.9016678	-0.420555808	0.031458507	-13.36858758	9.23E-41	1.51E-39	no change
JAKMIP1	19.78685586	1.220430306	0.091291047	13.36856506	9.23E-41	1.51E-39	up
ZBTB44	1684.548194	-0.294555962	0.022034226	-13.36811003	9.29E-41	1.52E-39	no change
PRKAB2	1169.933836	-0.610277298	0.045659675	-13.36578273	9.58E-41	1.57E-39	no change
CALHM3	1.483875383	2.822729354	0.211223994	13.36367759	9.86E-41	1.61E-39	up
ACADM	1697.579362	-0.56899706	0.042578667	-13.36343063	9.89E-41	1.61E-39	no change
DMXL1	3948.577198	-0.284702271	0.021309818	-13.36014553	1.03E-40	1.69E-39	no change
SSTR2	69.21662184	-0.960217172	0.071885696	-13.35755542	1.07E-40	1.74E-39	no change
PVT1	146.956565	0.784744076	0.058750072	13.35732971	1.07E-40	1.75E-39	no change
ZNF793-AS1	19.55234647	-0.763875141	0.057191335	-13.35648386	1.09E-40	1.77E-39	no change
ZNF112	193.5293869	-0.411459128	0.030808027	-13.35558191	1.10E-40	1.79E-39	no change
TSHZ1	688.1892812	-0.596565823	0.044671238	-13.35458463	1.11E-40	1.81E-39	no change
ZNF33B	1176.150754	-0.330611426	0.024763245	-13.35089295	1.17E-40	1.90E-39	no change
TMEM177	295.0503296	-0.385048428	0.02884244	-13.35006419	1.18E-40	1.92E-39	no change
FHL3	47.34982431	0.793983469	0.059490213	13.34645526	1.24E-40	2.01E-39	no change
ADD3-AS1	14.44487573	-0.807566367	0.060521388	-13.34348725	1.29E-40	2.10E-39	no change
SPATA31E1	37.68847596	-1.731792527	0.129807906	-13.34119452	1.33E-40	2.16E-39	down
EAPP	1138.212399	-0.44785598	0.033576516	-13.33836943	1.38E-40	2.24E-39	no change
BTD	627.2234835	-0.587230918	0.044057851	-13.32863292	1.58E-40	2.55E-39	no change
TREML2	50.05061918	1.721467452	0.129158721	13.32830982	1.58E-40	2.56E-39	up
PRKAR1A	4885.492175	0.319593542	0.023981836	13.32648373	1.62E-40	2.62E-39	no change
FUT7	20.20344435	1.532355516	0.115006955	13.32402473	1.68E-40	2.71E-39	up
FGF2	188.6646515	0.930520004	0.069847832	13.32210292	1.72E-40	2.78E-39	no change
IGLC3	4160.717344	1.298134477	0.097446935	13.32145009	1.74E-40	2.80E-39	up
SIRPB1	24.1856386	1.428326429	0.107223444	13.32102739	1.75E-40	2.81E-39	up
BAG3	270.6542155	0.806087993	0.06052795	13.31761589	1.83E-40	2.94E-39	no change
SMAD4	2222.230414	-0.240607986	0.018070731	-13.31478994	1.90E-40	3.06E-39	no change
ASCC1	340.9056118	0.273839239	0.020572431	13.31098095	2.00E-40	3.21E-39	no change
CTDSPL2	1317.633062	-0.28652806	0.021527252	-13.31001558	2.02E-40	3.25E-39	no change
ZSWIM5	558.2555716	-0.538846027	0.040486157	-13.30938934	2.04E-40	3.28E-39	no change
RETSAT	6825.008134	-0.685254787	0.051510697	-13.3031551	2.22E-40	3.56E-39	no change
IGKV1-17	825.1156486	1.379372929	0.103696845	13.30197589	2.25E-40	3.62E-39	up
ZNF285	52.05181404	-0.61277677	0.046071527	-13.30055252	2.30E-40	3.68E-39	no change
HSPA4L	202.6896304	0.698102127	0.052489039	13.29996014	2.32E-40	3.71E-39	no change
DMBT1	18943.58285	1.978137151	0.148740486	13.2992516	2.34E-40	3.74E-39	up
ECI1	1048.421297	-0.380384137	0.028610275	-13.29536806	2.46E-40	3.94E-39	no change
IGHV3-74	1364.191745	1.32669651	0.099789797	13.29491134	2.48E-40	3.96E-39	up
E2F3	345.9132398	0.380644378	0.02863117	13.29475452	2.48E-40	3.97E-39	no change
SLC26A7	57.9327895	-1.172334629	0.088213147	-13.28979485	2.65E-40	4.24E-39	down
ENTPD3	55.48004871	0.939802909	0.070719377	13.28918531	2.67E-40	4.27E-39	no change
KCNK5	2011.567451	-0.747722879	0.056269571	-13.28822774	2.71E-40	4.32E-39	no change
SLCO4A1-AS1	15.546976	0.879199541	0.066166723	13.28763912	2.73E-40	4.35E-39	no change
SLC52A1	265.7155076	-1.909337388	0.143705598	-13.28645103	2.77E-40	4.42E-39	down
ZFP14	435.514787	-0.351904319	0.026488407	-13.28522023	2.82E-40	4.49E-39	no change
CYP4F12	1609.451935	-0.859456524	0.064700101	-13.2836967	2.88E-40	4.58E-39	no change
CLPB	388.3414375	0.405263541	0.03051835	13.27933998	3.05E-40	4.85E-39	no change
CREB3L2	1640.347016	0.524924262	0.039531486	13.27863719	3.08E-40	4.89E-39	no change
PLIN2	1827.852969	-1.045999521	0.078778977	-13.27764792	3.12E-40	4.95E-39	down
CNGA1	179.1404732	-0.951505267	0.071670855	-13.27604181	3.19E-40	5.06E-39	no change
HSD17B3	23.02312314	-1.106794739	0.083369535	-13.27576956	3.20E-40	5.07E-39	down
SLC30A2	12.38628138	-1.53959861	0.115990577	-13.27348009	3.30E-40	5.23E-39	down
NUMA1	4498.542326	-0.314997328	0.023732987	-13.272553	3.34E-40	5.29E-39	no change
CAMSAP1	670.1432714	0.234314295	0.017656643	13.27060281	3.43E-40	5.42E-39	no change
CCNF	328.5459727	0.526183693	0.039656952	13.26838458	3.53E-40	5.58E-39	no change
MGAT4B	5779.414093	-0.501932432	0.037830155	-13.26805126	3.55E-40	5.60E-39	no change
LINC01942	1.994683855	2.050259565	0.154543322	13.26656847	3.62E-40	5.71E-39	up
FAM110D	24.23670419	1.009789222	0.076125301	13.26483066	3.70E-40	5.84E-39	up
GBP4	1024.89129	1.101196036	0.083021202	13.26403384	3.74E-40	5.90E-39	up
HNF4A-AS1	78.49719546	-1.410532766	0.106352706	-13.26278211	3.81E-40	6.00E-39	down
ZNF808	690.5978773	-0.313306423	0.023630528	-13.25854505	4.03E-40	6.34E-39	no change
ANGPT2	182.0410845	0.643179932	0.048521785	13.25548795	4.19E-40	6.60E-39	no change
SEMA3B	1817.427954	-0.950201656	0.071693871	-13.25359669	4.30E-40	6.76E-39	no change
ZNFX1	2430.445912	0.403199616	0.030427641	13.25109697	4.45E-40	6.99E-39	no change
CCR3	37.95766555	1.381044321	0.104224116	13.25071757	4.47E-40	7.02E-39	up
GRAMD1C	937.8662435	-1.057863331	0.079842163	-13.24943224	4.55E-40	7.14E-39	down
PATJ	5011.445038	-0.404664308	0.030542653	-13.24915363	4.56E-40	7.16E-39	no change
PIF1	104.164507	0.633507913	0.047823756	13.24672017	4.71E-40	7.39E-39	no change
SRP19	237.0763647	0.279189269	0.02107825	13.24537202	4.80E-40	7.52E-39	no change
KCNA2	28.8074543	1.156900087	0.087344431	13.24526441	4.81E-40	7.53E-39	up
HADHA	8952.08828	-0.475644561	0.035911633	-13.24486045	4.83E-40	7.56E-39	no change
SRP68	602.5402326	0.290874329	0.021972639	13.23802431	5.29E-40	8.27E-39	no change
STBD1	215.7345031	-0.784172726	0.059236303	-13.23804306	5.29E-40	8.27E-39	no change
FZD4	394.1506865	0.477075664	0.036039017	13.23775447	5.31E-40	8.30E-39	no change
BTBD8	78.97916174	-0.471092477	0.035588152	-13.23734008	5.34E-40	8.34E-39	no change
RANGAP1	1090.112776	0.421261492	0.031824588	13.23698176	5.37E-40	8.37E-39	no change
MFGE8	360.3412309	0.838649925	0.063375224	13.23308806	5.65E-40	8.81E-39	no change
MIR23AHG	141.1277737	1.068422708	0.080760456	13.22952787	5.93E-40	9.23E-39	up
CXCL17	3.494378321	1.924598397	0.145514155	13.22619366	6.19E-40	9.64E-39	up
UGT2B7	422.3291918	-1.505586301	0.113834415	-13.22610829	6.20E-40	9.65E-39	down
AUNIP	38.68662396	0.616260061	0.046600783	13.2242426	6.36E-40	9.89E-39	no change
ABCC2	410.2646815	-2.263214839	0.171166926	-13.22226727	6.53E-40	1.01E-38	down
FBXL3	2298.282183	-0.334250504	0.025281018	-13.22140219	6.60E-40	1.03E-38	no change
GPX2	4737.433065	0.780755607	0.059061669	13.21932853	6.79E-40	1.05E-38	no change
A4GALT	90.49555892	0.881164604	0.06666447	13.21790468	6.92E-40	1.07E-38	no change
ZNF302	712.717153	-0.325613755	0.024645365	-13.21196723	7.48E-40	1.16E-38	no change
DOP1A	2059.603743	-0.308097568	0.023320209	-13.21161264	7.52E-40	1.16E-38	no change
CXXC4	133.4463135	-0.952049287	0.0720739	-13.20934889	7.75E-40	1.20E-38	no change
CTSE	1447.124008	1.232814448	0.093344223	13.20718527	7.98E-40	1.23E-38	up
ZNF43	516.8357979	-0.441759064	0.033449222	-13.20685629	8.01E-40	1.24E-38	no change
S1PR1	260.1547804	0.987969254	0.074814565	13.20557382	8.15E-40	1.26E-38	no change
TNFRSF10A	491.5514478	0.422211136	0.031975148	13.20435271	8.28E-40	1.28E-38	no change
MYDGF	1345.886899	0.520477471	0.039428307	13.20060413	8.70E-40	1.34E-38	no change
IGKV1-6	613.3191414	1.353376301	0.102528346	13.20002085	8.77E-40	1.35E-38	up
TSHZ2	144.3075801	0.758867099	0.057496932	13.1983929	8.96E-40	1.38E-38	no change
SLC41A1	181.9265868	0.870953344	0.065996296	13.19700347	9.13E-40	1.41E-38	no change
CUBN	6032.663693	-2.788335418	0.21129337	-13.19651164	9.19E-40	1.41E-38	down
RGS11	178.9645863	-1.560780733	0.118336057	-13.18939272	1.01E-39	1.55E-38	down
ULBP2	2.421735498	1.803421399	0.136734255	13.1892436	1.01E-39	1.56E-38	up
NALF1	14.61543027	1.065737708	0.080808681	13.18840623	1.02E-39	1.57E-38	up
PON3	94.02225585	-0.785214677	0.059548422	-13.1861542	1.05E-39	1.62E-38	no change
GULP1	542.4186965	-0.885580862	0.067163909	-13.18536807	1.07E-39	1.63E-38	no change
MS4A10	944.8245345	-2.962293397	0.224710486	-13.18271102	1.10E-39	1.69E-38	down
LRRC8A	928.0509678	0.471864016	0.035805363	13.17858505	1.17E-39	1.79E-38	no change
SEPSECS	1085.742317	-0.553537426	0.042014917	-13.17478342	1.23E-39	1.88E-38	no change
FAM151A	469.0272567	-1.999317588	0.151760936	-13.17412534	1.24E-39	1.89E-38	down
IGHV1-67	6.817352845	1.799785655	0.136622572	13.17341362	1.25E-39	1.91E-38	up
MIXL1	11.85606757	1.143832323	0.086865936	13.16778908	1.34E-39	2.06E-38	up
MNX1	175.9039604	-0.676062584	0.051344553	-13.16717242	1.36E-39	2.07E-38	no change
ASPH	5595.339151	0.465963006	0.035391265	13.16604555	1.38E-39	2.10E-38	no change
CPA2	29.10761963	-2.12602999	0.161504888	-13.16387394	1.42E-39	2.16E-38	down
SLC6A15	8.587045476	-1.831786701	0.13915972	-13.16319622	1.43E-39	2.18E-38	down
HBEGF	480.6183894	1.224512534	0.093031717	13.16231254	1.45E-39	2.20E-38	up
AGBL2	44.4166699	-0.746798555	0.056739642	-13.1618483	1.45E-39	2.22E-38	no change
RPN1	8836.381548	0.362251813	0.027531707	13.15762292	1.54E-39	2.34E-38	no change
GSTM3	291.5346151	-0.733633206	0.055763862	-13.1560688	1.57E-39	2.39E-38	no change
ACADS	4350.07179	-0.710373312	0.053997455	-13.15568129	1.58E-39	2.40E-38	no change
COL28A1	132.6902742	0.835624179	0.06352162	13.15495697	1.59E-39	2.42E-38	no change
MEP1B	5984.020794	-2.534444151	0.192722164	-13.15076636	1.68E-39	2.56E-38	down
THSD4	1167.169953	-0.64121634	0.048760798	-13.15024293	1.70E-39	2.57E-38	no change
KLHL13	196.2711172	-0.635141093	0.048312534	-13.14650758	1.78E-39	2.70E-38	no change
RAB17	827.8929486	-0.929618582	0.070741482	-13.14106742	1.92E-39	2.90E-38	no change
ZC3HAV1L	114.9969112	0.440572467	0.033526781	13.1409118	1.92E-39	2.91E-38	no change
KCNJ8	29.33494802	1.159574287	0.08826095	13.13802181	1.99E-39	3.02E-38	up
POU2AF1	470.9688121	1.185373192	0.09025989	13.13288989	2.13E-39	3.23E-38	up
GBP1P1	35.17719335	1.123177972	0.085541063	13.13027838	2.21E-39	3.34E-38	up
PTGES	31.36719942	1.077140113	0.082050496	13.12777091	2.28E-39	3.45E-38	up
CHRNA1	42.69166166	-1.688597239	0.128686784	-13.12176115	2.47E-39	3.73E-38	down
METTL1	108.1666251	0.534518185	0.040735428	13.12170284	2.47E-39	3.73E-38	no change
RBKS	232.0777939	-0.828649245	0.063159147	-13.12001959	2.53E-39	3.81E-38	no change
PANK3	10625.44231	-0.482000363	0.036739057	-13.11956275	2.54E-39	3.83E-38	no change
RFX8	2.845678167	1.857533527	0.141593111	13.11881291	2.57E-39	3.87E-38	up
IGHV3-48	1294.716059	1.294622984	0.098697224	13.11711642	2.63E-39	3.95E-38	up
NTNG2	25.37530694	1.098203044	0.083724087	13.11693074	2.63E-39	3.96E-38	up
AMER2	2.080724415	2.616594533	0.199486367	13.1166584	2.64E-39	3.97E-38	up
NPLOC4	1940.582955	0.243177447	0.018542331	13.11471829	2.71E-39	4.07E-38	no change
LINC01503	9.473949703	1.004151653	0.076572061	13.11381254	2.74E-39	4.12E-38	up
FGGY	400.3084189	-0.415936609	0.031727423	-13.1096878	2.90E-39	4.35E-38	no change
LINC02298	59.54610675	-0.624883975	0.047677112	-13.10658185	3.02E-39	4.53E-38	no change
LMBRD1	1723.993596	-0.381043776	0.029074303	-13.10586106	3.05E-39	4.57E-38	no change
LIMS1	1132.744634	0.362811291	0.027687125	13.10397123	3.12E-39	4.68E-38	no change
FEZ2	1337.71432	-0.316204788	0.024134888	-13.10156431	3.23E-39	4.83E-38	no change
KLHL36	1913.577307	-0.201804581	0.015403341	-13.10135126	3.23E-39	4.84E-38	no change
C11orf91	1.95396643	1.976747865	0.150922266	13.09778818	3.39E-39	5.07E-38	up
DNAJC19	533.1724056	-0.275230358	0.021016526	-13.09590154	3.48E-39	5.19E-38	no change
AFDN-DT	24.65614857	-0.895477295	0.068387347	-13.09419562	3.55E-39	5.31E-38	no change
LILRB1	192.6828831	1.01663627	0.077641251	13.09402233	3.56E-39	5.32E-38	up
IGHV3-20	238.7541427	1.657691399	0.126630532	13.09077177	3.72E-39	5.55E-38	up
LIF	318.8032423	0.546440419	0.041743363	13.09047428	3.73E-39	5.56E-38	no change
OSER1-DT	125.7847714	-0.512268076	0.039136804	-13.08916485	3.80E-39	5.66E-38	no change
KRT10-AS1	74.44670782	-0.431400707	0.032962938	-13.08744698	3.88E-39	5.78E-38	no change
ARHGAP18	2077.226782	-0.477178996	0.036468635	-13.08464101	4.03E-39	5.99E-38	no change
DENND5A	493.1868493	0.764474506	0.058425159	13.08467991	4.03E-39	5.99E-38	no change
FAM157A	3.859595725	1.843643466	0.140921658	13.08275459	4.13E-39	6.14E-38	up
LAMC1	2572.084868	0.627138184	0.047941114	13.081427	4.20E-39	6.24E-38	no change
PNP	1307.041639	0.561171255	0.042906128	13.07904666	4.34E-39	6.44E-38	no change
NECTIN4	173.7661164	0.920031782	0.070354839	13.07702215	4.46E-39	6.61E-38	no change
CHPF2	1260.668463	0.430290862	0.032913806	13.07326345	4.68E-39	6.94E-38	no change
ERCC6	565.3820805	-0.316065133	0.024183027	-13.06970908	4.91E-39	7.27E-38	no change
TMEM220-AS1	49.50147459	-0.977067925	0.074759814	-13.06942695	4.92E-39	7.29E-38	no change
PDLIM7	236.8897614	0.820427393	0.062781881	13.06790086	5.02E-39	7.43E-38	no change
GAD1	5.996989394	1.54072348	0.117957423	13.06169164	5.45E-39	8.06E-38	up
TMEM80	348.701898	-0.357574133	0.027385696	-13.05696697	5.80E-39	8.57E-38	no change
ZC4H2	120.0381369	-0.337105766	0.025822031	-13.05496699	5.95E-39	8.79E-38	no change
IL17C	2.04174678	2.279452723	0.174606501	13.05479867	5.97E-39	8.81E-38	up
GPR3	2.551014958	1.61461469	0.123681587	13.05460848	5.98E-39	8.82E-38	up
EPHX3	3.06586258	1.654418055	0.126752086	13.05239307	6.16E-39	9.08E-38	up
SLC15A1	1985.471433	-2.236633231	0.171365335	-13.05184171	6.20E-39	9.14E-38	down
APPL1	2426.494402	-0.351131175	0.026906312	-13.05014113	6.34E-39	9.34E-38	no change
ZNF649	263.6448981	-0.405138354	0.031045032	-13.05002221	6.35E-39	9.35E-38	no change
PLK2	780.5548726	0.539397846	0.041337405	13.04866235	6.47E-39	9.51E-38	no change
IGHV3-7	2592.369857	1.273411418	0.09759206	13.04830962	6.50E-39	9.55E-38	up
MRO	92.08831017	-2.208014077	0.169240245	-13.04662537	6.64E-39	9.76E-38	down
SCTR	39.59413077	-1.001248749	0.076753824	-13.04493636	6.79E-39	9.97E-38	down
NLGN2	76.86434153	0.8733414	0.066953106	13.04407604	6.87E-39	1.01E-37	no change
EPN2	366.4438634	0.424964265	0.032609845	13.03177828	8.07E-39	1.18E-37	no change
SYBU-AS1	7.271596327	-1.436064636	0.110218516	-13.02925037	8.34E-39	1.22E-37	down
BATF	72.45193128	1.193398383	0.0915945	13.02914898	8.35E-39	1.22E-37	up
HSD11B1	37.11215586	1.313059583	0.100811136	13.02494585	8.83E-39	1.29E-37	up
SLC30A1	2465.892481	-0.520005742	0.039923716	-13.02498358	8.82E-39	1.29E-37	no change
DHDH	187.177438	-2.564906477	0.196942864	-13.02360708	8.98E-39	1.31E-37	down
ELL3	48.80022696	-0.633395323	0.048649426	-13.01958484	9.47E-39	1.38E-37	no change
SCGN	199.2787749	-1.019296511	0.078296506	-13.01841632	9.61E-39	1.40E-37	down
FAM110C	1024.344565	-0.5235488	0.040218066	-13.01775191	9.70E-39	1.42E-37	no change
CCDC85A	71.39040952	-1.39677825	0.107344017	-13.01216678	1.04E-38	1.52E-37	down
MTUS2	7.061755629	1.128389691	0.086734243	13.00973704	1.08E-38	1.57E-37	up
KLHL8	919.0635256	-0.382466206	0.029398864	-13.00955748	1.08E-38	1.57E-37	no change
S100B	59.82680022	0.946420485	0.072752747	13.008725	1.09E-38	1.59E-37	no change
EEF1AKMT2	263.5890183	-0.304582258	0.023424997	-13.0024458	1.18E-38	1.72E-37	no change
LINC00865	139.1618033	-0.641553604	0.049342244	-13.00211639	1.19E-38	1.73E-37	no change
SAA4	1.375217227	4.006327747	0.308134244	13.00189066	1.19E-38	1.73E-37	up
FEZ1	68.02006135	0.752658668	0.057889518	13.00163988	1.20E-38	1.74E-37	no change
GDPD1	120.2320816	-0.849599467	0.065359104	-12.998946	1.24E-38	1.80E-37	no change
TSPAN9	281.4069741	0.657214295	0.050566386	12.9970589	1.27E-38	1.84E-37	no change
WNT5A-AS1	10.34391874	1.037079256	0.079794513	12.99687425	1.27E-38	1.85E-37	up
MYH15	194.0532133	-0.682977847	0.052553245	-12.9959215	1.29E-38	1.87E-37	no change
GSDME	211.7423893	-1.684365373	0.129690578	-12.98756933	1.44E-38	2.08E-37	down
RAB3IP	1033.121439	-0.381638559	0.029391895	-12.98448271	1.50E-38	2.17E-37	no change
SERPINB1	6132.482014	0.531886164	0.040969981	12.98233852	1.54E-38	2.23E-37	no change
RGS4	39.43657276	1.097565858	0.084569628	12.97825104	1.63E-38	2.35E-37	up
OIT3	130.9025169	-1.691417139	0.130376336	-12.97334462	1.73E-38	2.50E-37	down
DAB1	180.9559651	-2.50899965	0.193405741	-12.97272583	1.75E-38	2.52E-37	down
TAPT1-AS1	124.9601571	-0.469001937	0.03616266	-12.96923223	1.83E-38	2.64E-37	no change
TP73	29.28510827	0.925416287	0.071367288	12.96695319	1.88E-38	2.72E-37	no change
RCOR3	813.9954904	-0.34245626	0.026416577	-12.9636877	1.97E-38	2.83E-37	no change
PDCD1LG2	80.08682371	0.893178241	0.068903174	12.96280255	1.99E-38	2.86E-37	no change
ZSCAN16	148.0894917	-0.295211295	0.02277599	-12.96151306	2.02E-38	2.91E-37	no change
ZFYVE9	938.5998356	-0.384767563	0.029694081	-12.95771931	2.12E-38	3.06E-37	no change
SPATA3-AS1	5.367778787	1.104072264	0.085208108	12.95736154	2.13E-38	3.07E-37	up
PIK3R1	2183.84106	-0.298868823	0.023067019	-12.95654307	2.16E-38	3.10E-37	no change
SEC61B	1235.287472	0.400469748	0.030912254	12.95504859	2.20E-38	3.16E-37	no change
PLA2R1	942.8044808	-0.771914414	0.059607869	-12.94987432	2.35E-38	3.38E-37	no change
IGLV2-5	17.6004291	1.356178603	0.104725679	12.94981918	2.36E-38	3.38E-37	up
EDNRA	105.3370958	1.003360287	0.077524681	12.9424626	2.59E-38	3.72E-37	up
NMB	34.3759765	0.633936119	0.048983714	12.94177334	2.62E-38	3.75E-37	no change
MAPKAPK2	1478.954056	0.455293659	0.035182477	12.94092116	2.64E-38	3.79E-37	no change
INSR	4194.551406	-0.446662626	0.034515812	-12.94081194	2.65E-38	3.79E-37	no change
SMCO2	3.593095654	1.490075459	0.11514845	12.94047348	2.66E-38	3.81E-37	up
LINC01615	1.203375094	2.792664264	0.21584832	12.93808663	2.74E-38	3.92E-37	up
PHYHIPL	64.1987058	-2.388421029	0.184659829	-12.93416681	2.89E-38	4.13E-37	down
TRMT9B	255.8860724	-0.636839466	0.049243518	-12.93245268	2.95E-38	4.22E-37	no change
TRIB1	1537.008076	0.5476604	0.042355249	12.93016595	3.04E-38	4.34E-37	no change
CCN1	180.252994	1.552320624	0.120112009	12.9239419	3.30E-38	4.70E-37	up
DDX39A	1184.210324	0.356033634	0.027558324	12.91927759	3.50E-38	5.00E-37	no change
PTPN12	681.3802033	0.361619621	0.027999405	12.91526081	3.69E-38	5.26E-37	no change
OGFOD1	435.0668356	0.277381846	0.021477835	12.9147953	3.71E-38	5.29E-37	no change
PLEKHM3	388.1152681	-0.301330583	0.023332823	-12.91445041	3.73E-38	5.31E-37	no change
MIR4537	20.43978833	1.188533489	0.092068307	12.90925761	3.99E-38	5.68E-37	up
IL17F	1.644919791	2.876968896	0.222902151	12.90686916	4.12E-38	5.85E-37	up
IFI16	1042.693801	0.763836316	0.059185646	12.90576975	4.18E-38	5.93E-37	no change
AKAP6	173.6947331	-0.699383855	0.054214135	-12.90039678	4.48E-38	6.36E-37	no change
SDHDP1	2.857289871	-2.344859218	0.181779623	-12.89946132	4.53E-38	6.43E-37	down
MRC2	663.5090916	0.746326641	0.05786188	12.89841669	4.59E-38	6.52E-37	no change
SCIRT	1.816287396	1.609516117	0.124799715	12.89679325	4.69E-38	6.65E-37	up
PDZPH1P	13.19897359	1.436625301	0.111406244	12.89537511	4.78E-38	6.77E-37	up
ESPNP	32.03691156	-2.20781618	0.171261698	-12.89147666	5.03E-38	7.12E-37	down
DUSP26	21.49296689	-0.844724744	0.065531831	-12.8902966	5.10E-38	7.22E-37	no change
EIPR1	650.7326816	0.333306988	0.025859604	12.88909892	5.18E-38	7.33E-37	no change
GALT	405.1846642	-0.472466612	0.03666253	-12.88690697	5.33E-38	7.54E-37	no change
ZNF605	380.5825965	-0.314872157	0.024439403	-12.88379067	5.55E-38	7.84E-37	no change
LYAR	227.6184207	0.467783925	0.036317532	12.88038846	5.80E-38	8.19E-37	no change
PCDHGC3	216.0790086	0.513809204	0.03989961	12.87754938	6.02E-38	8.50E-37	no change
RP1	1.833887275	3.167483067	0.245975142	12.87724868	6.05E-38	8.52E-37	up
LINC01630	1.79229296	3.635848912	0.282373587	12.87602339	6.14E-38	8.65E-37	up
STPG2	15.35239117	-0.74194038	0.057630113	-12.87417892	6.29E-38	8.86E-37	no change
GUCY2C	3672.060095	-0.555048742	0.043113837	-12.87402783	6.30E-38	8.87E-37	no change
C4B	63.56914327	1.354062057	0.105191407	12.87236381	6.44E-38	9.06E-37	up
ZFP69B	45.24887063	0.465998049	0.036204005	12.87145011	6.52E-38	9.16E-37	no change
UNC5A	15.0642029	1.134168915	0.088126493	12.8697838	6.66E-38	9.36E-37	up
SLC30A4	1194.372021	-0.637307983	0.04952074	-12.86951652	6.68E-38	9.38E-37	no change
TNFAIP2	1223.226584	0.878512364	0.068267808	12.86861834	6.76E-38	9.49E-37	no change
KPNA2	886.3651711	0.701006464	0.054475891	12.8681964	6.80E-38	9.53E-37	no change
KHK	850.8208935	-1.993351479	0.154917489	-12.86718169	6.89E-38	9.65E-37	down
TPST1	129.3709536	0.735948946	0.057195822	12.86718012	6.89E-38	9.65E-37	no change
SLC5A11	245.214521	-2.259440036	0.175610443	-12.86620542	6.97E-38	9.77E-37	down
AGAP2-AS1	6.939932742	0.951451083	0.073964418	12.86363233	7.21E-38	1.01E-36	no change
AGMO	218.9144959	-1.770270895	0.137657896	-12.85992993	7.56E-38	1.06E-36	down
NR2F1	70.45704483	0.814275611	0.063320898	12.85950836	7.61E-38	1.06E-36	no change
ALG2	906.0742939	0.253846504	0.019742656	12.85776838	7.78E-38	1.09E-36	no change
IGIP	434.938475	-0.387761166	0.030164175	-12.85502311	8.06E-38	1.13E-36	no change
TMEM161B	969.6633722	-0.281209039	0.021875803	-12.85479862	8.08E-38	1.13E-36	no change
HEBP1	263.1435398	-1.177369482	0.091619485	-12.85064502	8.53E-38	1.19E-36	down
EGR3	60.7698827	1.578424941	0.122834257	12.85003859	8.60E-38	1.20E-36	up
ZNF470	175.396402	-0.409524974	0.031876694	-12.84715972	8.92E-38	1.24E-36	no change
GAL	3.737224944	2.289276222	0.178195904	12.84696322	8.95E-38	1.25E-36	up
ZNF415	125.3591921	-0.639193464	0.049769158	-12.84316417	9.40E-38	1.31E-36	no change
TYSND1	552.2824684	-0.274696611	0.021394584	-12.83953943	9.85E-38	1.37E-36	no change
SLAMF7	717.0528362	0.89474493	0.069702692	12.83659068	1.02E-37	1.42E-36	no change
CHAD	61.44822669	-1.000673087	0.077960853	-12.83558407	1.04E-37	1.44E-36	down
AGTR1	25.67550701	-1.258167394	0.098064757	-12.82996494	1.11E-37	1.55E-36	down
PDCD4	6555.11421	-0.626923117	0.048882749	-12.82503813	1.19E-37	1.65E-36	no change
PKM	9080.280025	0.733430479	0.057200354	12.82213181	1.23E-37	1.71E-36	no change
CLDN8	1773.186128	-2.178977257	0.169975994	-12.81932352	1.28E-37	1.77E-36	down
ENPP3	1067.344328	-1.109317319	0.086567171	-12.81452667	1.36E-37	1.88E-36	down
PLVAP	688.9552082	0.929534053	0.07253927	12.8142185	1.37E-37	1.89E-36	no change
GJB5	29.30687844	1.900028671	0.14827658	12.81408481	1.37E-37	1.89E-36	up
MILIP	12.95538302	0.978224253	0.076400521	12.8038951	1.56E-37	2.16E-36	no change
ZFPM2	54.6602356	0.6963801	0.054389596	12.80355354	1.57E-37	2.16E-36	no change
CCT8P1	123.0707327	-0.716961674	0.056012673	-12.79999032	1.64E-37	2.27E-36	no change
ZNF845	599.7525579	-0.263080963	0.020553294	-12.79994144	1.64E-37	2.27E-36	no change
TMCC2	28.93846022	1.038244927	0.081120869	12.79874023	1.67E-37	2.30E-36	up
HOXD-AS2	13.22764413	-1.180782683	0.092258103	-12.79868813	1.67E-37	2.30E-36	down
PLXND1	721.0316196	0.695290065	0.054328633	12.79785691	1.69E-37	2.32E-36	no change
CREBL2	1768.395493	-0.264553869	0.020675062	-12.7957956	1.73E-37	2.38E-36	no change
BEX1	15.78027354	-1.245061672	0.097311321	-12.79462312	1.76E-37	2.42E-36	down
PDE8A	2342.632577	-0.489000976	0.038222157	-12.79365203	1.78E-37	2.45E-36	no change
NFS1	534.4475327	-0.30713847	0.024008265	-12.79303085	1.79E-37	2.47E-36	no change
UBE2S	152.8756557	0.621365365	0.048571085	12.79290684	1.80E-37	2.47E-36	no change
NAGS	339.6004836	-1.299171897	0.101565193	-12.79150716	1.83E-37	2.51E-36	down
LINC01123	33.70830756	-0.714346254	0.055852897	-12.78977986	1.87E-37	2.57E-36	no change
KIF5C-AS1	7.489881888	-1.951436077	0.152587524	-12.78896217	1.89E-37	2.59E-36	down
IARS1	3491.426114	0.359699012	0.028126177	12.7887628	1.89E-37	2.60E-36	no change
LYST	2424.277585	0.449870705	0.035183801	12.78630216	1.96E-37	2.68E-36	no change
SOX6	686.1152294	-1.302732457	0.101885329	-12.78626143	1.96E-37	2.68E-36	down
CDKN2B	3497.70374	-0.82606501	0.064611775	-12.78505373	1.99E-37	2.72E-36	no change
SI	30949.78912	-1.699155263	0.132938597	-12.78150443	2.08E-37	2.85E-36	down
MT1X	341.2144755	-1.038772023	0.081286252	-12.7791847	2.14E-37	2.93E-36	down
CSRNP1	694.3098533	0.672054983	0.052592676	12.77849005	2.16E-37	2.96E-36	no change
MIR3936	20.85600525	-0.796329753	0.06232289	-12.77748441	2.19E-37	2.99E-36	no change
FBP1	863.312233	-1.119188271	0.087596962	-12.77656494	2.22E-37	3.03E-36	down
HCK	576.9677138	0.82991861	0.064956713	12.77648725	2.22E-37	3.03E-36	no change
AP3D1	2654.491774	0.328418326	0.025706942	12.77547243	2.25E-37	3.07E-36	no change
CARD16	331.9006029	0.583351833	0.045663631	12.77497705	2.26E-37	3.08E-36	no change
GFER	401.6006642	-0.473690196	0.037087744	-12.77214898	2.35E-37	3.20E-36	no change
CPZ	4.259922185	1.474803946	0.115471036	12.77206823	2.35E-37	3.20E-36	up
NOP14	580.4178349	0.271536388	0.021263358	12.77015526	2.41E-37	3.27E-36	no change
CTSC	4698.63295	0.494368173	0.03871644	12.76894693	2.44E-37	3.32E-36	no change
TNFRSF1B	1187.477243	0.737089368	0.057731713	12.76749521	2.49E-37	3.38E-36	no change
PMM2	603.3187866	0.302963883	0.02373753	12.76307555	2.64E-37	3.58E-36	no change
ADGRE5	1762.857351	0.444527217	0.034830286	12.7626636	2.65E-37	3.60E-36	no change
SFRP5	132.0539907	-2.43122743	0.190495657	-12.76263971	2.65E-37	3.60E-36	down
IGKV5-2	60.81174234	1.538456353	0.120563458	12.76055264	2.72E-37	3.69E-36	up
BRWD1	5224.432088	-0.243969349	0.019129604	-12.75349703	2.98E-37	4.04E-36	no change
RDH5	147.9555079	-0.700119899	0.054906156	-12.75120958	3.07E-37	4.16E-36	no change
MSC	60.10819972	1.049107192	0.082281001	12.75029683	3.11E-37	4.20E-36	up
ACBD3	1888.846432	0.328058681	0.025732023	12.74904359	3.16E-37	4.27E-36	no change
OPRD1	1.694688334	2.069062544	0.162294074	12.74884842	3.16E-37	4.28E-36	up
YY1	2260.927261	-0.164140606	0.012878544	-12.74527676	3.31E-37	4.48E-36	no change
SOX9-AS1	35.70626282	-0.817436399	0.064137864	-12.74498952	3.32E-37	4.49E-36	no change
C11orf71	130.0913239	-0.352798603	0.027684745	-12.74342987	3.39E-37	4.58E-36	no change
OPN1SW	20.7964591	0.639231506	0.050165077	12.74256016	3.43E-37	4.63E-36	no change
RTN4	5463.895919	-0.575148252	0.045138133	-12.74195936	3.46E-37	4.66E-36	no change
OTX1	1.264849575	2.625226864	0.206031583	12.74186618	3.46E-37	4.66E-36	up
TRAFD1	956.0113492	0.43666815	0.03427119	12.74155217	3.47E-37	4.68E-36	no change
BICC1	277.157852	0.75772738	0.059470606	12.74120833	3.49E-37	4.70E-36	no change
TMEM59	11751.90117	-0.472398058	0.037086029	-12.73789821	3.64E-37	4.90E-36	no change
HSPG2	4003.172675	0.603736059	0.047397509	12.73771695	3.65E-37	4.91E-36	no change
PIEZO1	1952.989567	0.566383484	0.044467051	12.73714957	3.68E-37	4.94E-36	no change
IGKJ5	76.67693794	1.137624143	0.089320444	12.73643633	3.71E-37	4.98E-36	up
RRS1-DT	31.21324359	-0.907476604	0.071256795	-12.73529916	3.76E-37	5.05E-36	no change
SKA1	138.6960327	0.60584443	0.047591695	12.73004526	4.03E-37	5.40E-36	no change
CLEC6A	6.260595447	2.293977646	0.18023965	12.7273752	4.17E-37	5.59E-36	up
MALRD1	1271.823127	-2.717028881	0.213487716	-12.72686284	4.19E-37	5.62E-36	down
LY96	94.81209996	0.938836923	0.073802778	12.72088869	4.53E-37	6.07E-36	no change
EML5	315.8417475	-0.304983819	0.023976009	-12.72037494	4.56E-37	6.10E-36	no change
CCSER1	661.3013981	-0.47360253	0.03723668	-12.71870986	4.65E-37	6.23E-36	no change
CSNK1E	915.2027499	0.37322543	0.029350196	12.71628405	4.80E-37	6.42E-36	no change
FUT8	1506.655965	0.566850414	0.044579252	12.71556597	4.85E-37	6.48E-36	no change
SSR2	3062.215652	0.281446938	0.022146031	12.70868541	5.29E-37	7.07E-36	no change
WDR48	1266.411726	-0.243324977	0.019146522	-12.70857335	5.30E-37	7.08E-36	no change
KIAA1191	1632.311746	-0.270702263	0.021301492	-12.7081363	5.33E-37	7.11E-36	no change
IGKJ3	43.55178738	1.175294181	0.092501496	12.70567755	5.50E-37	7.34E-36	up
ZMPSTE24-DT	132.510015	-0.362917385	0.02856998	-12.70275254	5.71E-37	7.61E-36	no change
CALCRL	566.7293508	0.827408806	0.065161229	12.69786995	6.08E-37	8.10E-36	no change
BSDC1	2085.448259	-0.227778772	0.017949877	-12.68971192	6.74E-37	8.98E-36	no change
TGFB2	31.07156345	0.920118866	0.072512951	12.68902797	6.80E-37	9.05E-36	no change
IGHV4-28	78.23949216	1.5485456	0.122039279	12.68891145	6.81E-37	9.06E-36	up
PTGIR	34.29887446	1.110237441	0.087496722	12.68890332	6.81E-37	9.06E-36	up
KCNJ13	717.2645117	-2.168098773	0.170911448	-12.68550933	7.11E-37	9.46E-36	down
PARVB	126.6667117	0.736938876	0.058105088	12.68286305	7.36E-37	9.77E-36	no change
NTRK1	11.89274645	1.017289333	0.080270111	12.67332653	8.31E-37	1.10E-35	up
NOLC1	1308.739793	0.398319404	0.031435986	12.6708098	8.58E-37	1.14E-35	no change
CRIP2	253.1687866	0.854676732	0.067454702	12.67038042	8.63E-37	1.14E-35	no change
LINC00922	1.449499817	2.595762334	0.204875486	12.66995083	8.68E-37	1.15E-35	up
LHFPL6	244.7254796	0.7716055	0.060908779	12.66821488	8.87E-37	1.18E-35	no change
AREG	47.64155792	1.273857374	0.100562496	12.66732051	8.97E-37	1.19E-35	up
MST1P2	168.9054014	-1.261872976	0.09962139	-12.66668714	9.05E-37	1.20E-35	down
TIPARP-AS1	17.70757712	-0.723805351	0.05715659	-12.66355036	9.41E-37	1.24E-35	no change
VOPP1	1145.588915	0.359444421	0.028396213	12.65818138	1.01E-36	1.33E-35	no change
SLC25A21-AS1	16.55779092	-0.717009438	0.056660422	-12.65450216	1.06E-36	1.40E-35	no change
ZNF470-DT	18.80617597	-0.609789777	0.04819733	-12.65194102	1.09E-36	1.44E-35	no change
TAMALIN	94.27270535	0.637115933	0.05036194	12.65074248	1.11E-36	1.46E-35	no change
LBP	4.48477284	2.595814925	0.205255612	12.64674275	1.17E-36	1.54E-35	up
RHOB	1527.585993	0.714396609	0.056495832	12.6451207	1.19E-36	1.57E-35	no change
LINC02693	169.2058004	0.52054688	0.041166558	12.64489688	1.19E-36	1.57E-35	no change
JAKMIP1-DT	1.645291428	2.110833194	0.166936762	12.64450782	1.20E-36	1.58E-35	up
TMEM263	1290.133005	0.406353535	0.0321425	12.64225027	1.23E-36	1.62E-35	no change
IGKV1-8	151.4535477	1.355044757	0.107190799	12.64142791	1.25E-36	1.64E-35	up
SLC34A3	103.0735492	-1.774542122	0.140377632	-12.64120289	1.25E-36	1.64E-35	down
SHKBP1	638.598737	0.397626224	0.031458001	12.63990743	1.27E-36	1.67E-35	no change
ZSWIM4	98.60727206	0.584120746	0.046216645	12.63875277	1.29E-36	1.70E-35	no change
GTPBP4	875.6569924	0.313081423	0.024772773	12.63812598	1.30E-36	1.71E-35	no change
ZNF571	121.4988375	-0.334443651	0.026464643	-12.63737636	1.31E-36	1.72E-35	no change
CSGALNACT2	344.3252191	0.596832572	0.047238766	12.63438105	1.36E-36	1.79E-35	no change
MATN2	2949.775048	-0.77278033	0.061174588	-12.63237486	1.40E-36	1.83E-35	no change
HSD3B1	105.4426306	-2.449283267	0.193952897	-12.62823761	1.48E-36	1.93E-35	down
MST1L	426.2631366	-1.535975392	0.121655953	-12.62556705	1.53E-36	2.00E-35	down
RRP12	445.7867359	0.674227533	0.053418354	12.62164571	1.60E-36	2.10E-35	no change
CYBRD1	6334.118274	-1.602163351	0.126966068	-12.61883101	1.66E-36	2.17E-35	down
CLDN14-AS1	1.165524696	2.164058669	0.171522382	12.61677131	1.71E-36	2.23E-35	up
IGHJ3	42.81153954	1.20222261	0.095289559	12.61651988	1.71E-36	2.24E-35	up
C21orf62-AS1	35.99829187	-0.608156508	0.048221489	-12.61173223	1.82E-36	2.38E-35	no change
PGF	70.58512601	0.912389724	0.072367557	12.60771759	1.91E-36	2.50E-35	no change
OSBPL1A	887.1063284	-0.539844222	0.042825262	-12.60574233	1.96E-36	2.56E-35	no change
TFAP2C	25.6168675	1.419980483	0.112664976	12.60356617	2.02E-36	2.63E-35	up
MPND	271.4068579	-0.465193118	0.036914311	-12.6019721	2.06E-36	2.68E-35	no change
GPAT4	1200.436221	0.225831869	0.017923753	12.59958586	2.12E-36	2.76E-35	no change
RUVBL1	621.2270523	0.401970291	0.031905402	12.59881601	2.14E-36	2.79E-35	no change
ADRB1	58.91351393	-0.828313972	0.065752471	-12.5974578	2.18E-36	2.84E-35	no change
MTFR1L	516.9711724	-0.24822437	0.019705407	-12.59676462	2.20E-36	2.86E-35	no change
CYTH4	719.5001423	0.882177959	0.070046456	12.59418408	2.27E-36	2.95E-35	no change
IGHJ4	107.8005631	1.12330462	0.089192316	12.59418602	2.27E-36	2.95E-35	up
MYBL2	231.6690969	0.783042645	0.062176918	12.59378344	2.28E-36	2.97E-35	no change
RHOQ	407.2639945	0.578168787	0.045913575	12.59254548	2.32E-36	3.01E-35	no change
ADPRM	140.3058067	-0.358362013	0.028460321	-12.59163655	2.35E-36	3.04E-35	no change
METTL25B	357.97426	-0.256264885	0.020352654	-12.59122722	2.36E-36	3.06E-35	no change
PPM1L-DT	37.27051227	-0.468095641	0.037180593	-12.5897842	2.40E-36	3.11E-35	no change
DDC	2497.024027	-0.89675988	0.071239971	-12.58787546	2.46E-36	3.19E-35	no change
LRRC19	5765.263661	-0.744667226	0.059165353	-12.58620437	2.51E-36	3.25E-35	no change
APOL4	113.9980272	0.820588185	0.0652	12.58570844	2.53E-36	3.27E-35	no change
P4HTM	840.610156	-0.266068908	0.021142095	-12.58479363	2.56E-36	3.31E-35	no change
GAL3ST1	174.2114282	-1.133387138	0.090063906	-12.58425474	2.58E-36	3.33E-35	down
NOX4	11.79811544	1.291959226	0.102670329	12.58356956	2.60E-36	3.36E-35	up
SLC10A7	527.8153716	0.258647511	0.020558473	12.58106642	2.68E-36	3.46E-35	no change
CD160	82.10315518	-0.763245398	0.0606792	-12.57836951	2.78E-36	3.58E-35	no change
IRF4	1355.917502	1.044010023	0.083029089	12.57402713	2.93E-36	3.78E-35	up
PAPSS1	926.3678106	0.364263361	0.02897214	12.57288411	2.98E-36	3.84E-35	no change
GATA6	905.6877497	-0.523084531	0.041609337	-12.57132568	3.04E-36	3.91E-35	no change
LGI2	57.56693928	1.287954816	0.102463708	12.56986338	3.09E-36	3.98E-35	up
JUNB	1840.164	0.754773579	0.060053041	12.56844883	3.15E-36	4.05E-35	no change
NDUFA4L2	42.71121007	0.975423463	0.077613482	12.56770648	3.18E-36	4.09E-35	no change
CTSB	11609.58175	0.445092152	0.035420086	12.56609469	3.24E-36	4.17E-35	no change
PLCXD3	48.38638214	-1.174490613	0.093465617	-12.56601786	3.25E-36	4.17E-35	down
CYP2B7P	85.2235443	-1.547799813	0.123186955	-12.56464061	3.30E-36	4.24E-35	down
PGRMC2	1172.057381	-0.445702196	0.035473229	-12.5644665	3.31E-36	4.25E-35	no change
TMEM184B	447.4928241	0.558365217	0.044443283	12.56354564	3.35E-36	4.30E-35	no change
NIT1	788.4614795	-0.347243671	0.027653092	-12.55713724	3.63E-36	4.66E-35	no change
NFE2L3	895.566329	0.445358468	0.035467655	12.55674968	3.65E-36	4.68E-35	no change
IGKV1-39	5.044287791	1.817260396	0.14479044	12.55096947	3.93E-36	5.03E-35	up
ONECUT2	41.45243869	1.484548946	0.11832259	12.54662312	4.15E-36	5.31E-35	up
GCOM1	80.88763854	-0.710728114	0.056651631	-12.54558958	4.20E-36	5.38E-35	no change
CDH3-AS1	1.194492362	2.380128035	0.189721469	12.54538058	4.21E-36	5.39E-35	up
LOXL1	71.7313097	0.944077052	0.075253842	12.545234	4.22E-36	5.39E-35	no change
ECI2	656.8103148	-0.439738766	0.035063208	-12.54131569	4.44E-36	5.66E-35	no change
GLOD4	1875.344806	-0.355674865	0.02836178	-12.54063964	4.47E-36	5.71E-35	no change
LRP6	1983.33055	-0.344640104	0.027482616	-12.54029461	4.49E-36	5.73E-35	no change
SLC25A34	420.1705227	-1.041898158	0.083105851	-12.53700121	4.68E-36	5.97E-35	down
KHDRBS2	36.29939416	-1.483248809	0.118325169	-12.53536187	4.78E-36	6.09E-35	down
KIAA2013	2093.796968	-0.416235599	0.033212372	-12.53254665	4.95E-36	6.31E-35	no change
LINC02836	3.068462917	1.737992546	0.138698599	12.53071452	5.07E-36	6.45E-35	up
FZD10-AS1	20.86233156	0.900715893	0.071890227	12.52904508	5.18E-36	6.59E-35	no change
SLC35G1	716.2884957	-0.806543322	0.064389919	-12.52592545	5.39E-36	6.85E-35	no change
C1orf198	475.2039422	0.39908756	0.031862268	12.52539708	5.42E-36	6.89E-35	no change
IGLV1-36	134.9456227	1.683248956	0.134397726	12.52438572	5.49E-36	6.98E-35	up
PEBP1	6757.379463	-0.644150923	0.051440381	-12.52228143	5.64E-36	7.16E-35	no change
NDUFA5	2010.101049	-0.40225918	0.032130649	-12.51948498	5.84E-36	7.41E-35	no change
LINC00840	2.227257819	1.809602625	0.144565089	12.51756312	5.98E-36	7.59E-35	up
APOH	8.500158485	-1.299035133	0.103799047	-12.51490428	6.19E-36	7.84E-35	down
PHKA2	587.2221167	-0.44664859	0.03570238	-12.51033101	6.56E-36	8.31E-35	no change
GOLGA2P5	533.5496987	-0.464549251	0.037144011	-12.50670663	6.86E-36	8.69E-35	no change
ARG2	127.5832518	-1.40234443	0.112137593	-12.50556924	6.96E-36	8.81E-35	down
MACC1-DT	69.98299754	-0.97161486	0.0777085	-12.50332801	7.16E-36	9.06E-35	no change
RBP2	1420.400176	-2.463898167	0.197096331	-12.50098444	7.37E-36	9.32E-35	down
PGM2L1	833.1948784	0.634009867	0.050722587	12.49955707	7.51E-36	9.49E-35	no change
LINC01770	12.40358335	0.806266082	0.064523091	12.49577587	7.87E-36	9.94E-35	no change
ABCG2	3978.851781	-1.430979803	0.114523904	-12.49503165	7.95E-36	1.00E-34	down
ISL2	10.73066907	0.995948251	0.079709611	12.49470728	7.98E-36	1.01E-34	no change
ACSL5	11654.60955	-0.671663056	0.053764792	-12.49261887	8.19E-36	1.03E-34	no change
CRLS1	1330.945845	-0.385194686	0.030836494	-12.49152029	8.31E-36	1.05E-34	no change
ARMCX3	1058.38251	0.311798249	0.024965638	12.48909583	8.56E-36	1.08E-34	no change
FGF9	108.8931159	-0.98514159	0.078889749	-12.48757411	8.73E-36	1.10E-34	no change
USP18	128.4010043	0.622272531	0.049839385	12.4855579	8.95E-36	1.13E-34	no change
TMEM253	63.29207103	-1.029558309	0.082460407	-12.48548663	8.96E-36	1.13E-34	down
RGCC	127.0777081	0.858755975	0.068785549	12.48454061	9.07E-36	1.14E-34	no change
TMEM245	1909.089037	-0.323794859	0.025935652	-12.48454677	9.07E-36	1.14E-34	no change
LINC02747	302.3798585	-0.679258672	0.054468451	-12.47068095	1.08E-35	1.36E-34	no change
ABCA7	588.2740979	0.671268945	0.053834599	12.46909905	1.10E-35	1.38E-34	no change
CD80	79.15003013	1.037230527	0.083183973	12.46911508	1.10E-35	1.38E-34	up
CHAC2	137.4885258	0.465996731	0.037376072	12.46778227	1.12E-35	1.40E-34	no change
LINC01558	41.74017134	-1.015189822	0.081448208	-12.46423765	1.17E-35	1.47E-34	down
LINC00937	12.31879444	0.970928203	0.077897434	12.4641873	1.17E-35	1.47E-34	no change
GEM	296.3903529	0.876020974	0.070285638	12.46372664	1.18E-35	1.47E-34	no change
SLC28A3	113.4207297	0.988007951	0.079273969	12.46320783	1.19E-35	1.48E-34	no change
CDH13	145.6473777	0.73308411	0.058857594	12.45521703	1.31E-35	1.64E-34	no change
ACOXL	37.19227516	1.199226529	0.096309684	12.45177512	1.37E-35	1.71E-34	up
GPC3	171.3755371	-1.921562303	0.154322194	-12.45162637	1.37E-35	1.71E-34	down
ENC1	1528.289225	0.377363267	0.030306561	12.45153718	1.37E-35	1.71E-34	no change
KCND3-IT1	2.11641257	1.774044669	0.142627852	12.43827656	1.62E-35	2.02E-34	up
NUDT7	53.37227709	-0.487696074	0.039216058	-12.43613192	1.66E-35	2.08E-34	no change
PHOSPHO2	84.16233148	-0.414824795	0.033358541	-12.43533981	1.68E-35	2.10E-34	no change
CEBPA-DT	22.35265015	-0.586977582	0.047224419	-12.42953527	1.81E-35	2.25E-34	no change
GCNT4	607.3349051	-1.695513416	0.136477817	-12.42336264	1.95E-35	2.43E-34	down
GMCL1	1071.135864	-0.350947473	0.028250601	-12.42265523	1.97E-35	2.45E-34	no change
C1orf131	458.0207643	-0.249766807	0.020109842	-12.42012787	2.03E-35	2.53E-34	no change
IGKJ4	66.4621093	1.123479251	0.090461177	12.41946316	2.05E-35	2.55E-34	up
SYT11	222.2501035	0.756650375	0.060926684	12.41903098	2.06E-35	2.56E-34	no change
EPB41L2	2196.281831	0.465568551	0.03749143	12.41799937	2.09E-35	2.59E-34	no change
STAT5A	691.5247025	0.449348796	0.036189368	12.41659694	2.12E-35	2.64E-34	no change
SLC10A5	209.2424611	-0.639030932	0.051469157	-12.41580328	2.15E-35	2.66E-34	no change
FIRRE	12.57713133	1.102677674	0.0888226	12.41438181	2.18E-35	2.71E-34	up
PLUT	2.805952826	1.735876398	0.139833478	12.41388273	2.20E-35	2.72E-34	up
CIR1P2	30.55543704	-0.870328622	0.070133235	-12.40964609	2.32E-35	2.87E-34	no change
LINC01473	71.48299942	-0.561916227	0.045280738	-12.40960852	2.32E-35	2.87E-34	no change
SCARB2	8123.322142	-0.324948816	0.026186688	-12.40893167	2.34E-35	2.89E-34	no change
ZNF821	126.0304165	-0.499114577	0.040226282	-12.40767372	2.37E-35	2.94E-34	no change
SEMA6A-AS1	150.2682562	-0.648345621	0.052256767	-12.40692179	2.40E-35	2.96E-34	no change
LINC02701	23.66734446	-0.809717877	0.065278089	-12.40412967	2.48E-35	3.07E-34	no change
TMEM214	946.2126905	0.560294712	0.045178915	12.40168583	2.56E-35	3.16E-34	no change
AR	72.73758951	-1.096285461	0.088421396	-12.3984184	2.67E-35	3.29E-34	down
PRSS27	10.85932103	1.004078666	0.080995513	12.39671969	2.72E-35	3.36E-34	up
IFNAR2	223.3306074	0.571345806	0.046089068	12.39655809	2.73E-35	3.37E-34	no change
KLB	111.376329	-0.477324948	0.03850702	-12.39579026	2.75E-35	3.40E-34	no change
BLVRA	149.4800303	0.70781513	0.057116583	12.39246283	2.87E-35	3.54E-34	no change
TCN2	1220.867928	-1.164742044	0.093995841	-12.39142104	2.91E-35	3.58E-34	down
ENPEP	7205.093437	-2.678335826	0.216164701	-12.39025524	2.95E-35	3.63E-34	down
HNF4G	5122.147073	-1.07659388	0.086909069	-12.38758957	3.05E-35	3.75E-34	down
GSTA1	2739.698389	-2.303615628	0.186009994	-12.38436485	3.18E-35	3.91E-34	down
CYP4V2	1532.532946	-0.55693813	0.044972636	-12.38393348	3.19E-35	3.93E-34	no change
TLCD4	2725.035443	-0.790455959	0.063830748	-12.38362353	3.21E-35	3.94E-34	no change
ZNF780A	889.5877715	-0.227947472	0.018412447	-12.38007454	3.35E-35	4.12E-34	no change
PARD6A	49.95961778	0.530303317	0.042835642	12.37995489	3.36E-35	4.12E-34	no change
MTMR11	3132.538298	-0.564396585	0.045591558	-12.37940989	3.38E-35	4.15E-34	no change
ZWILCH	357.7554523	0.355141411	0.02869001	12.37857398	3.41E-35	4.19E-34	no change
TGFBR3L	13.92783082	-1.525246227	0.123220879	-12.37814765	3.43E-35	4.21E-34	down
[truncated: 22,506 more rows]
