# Supplementary material for: Comprehensive Analysis of PANoptosis-Related Gene Signature of Ulcerative Colitis
Source: Int J Mol Sci. 2023 Dec 26;25(1):348. doi: 10.3390/ijms25010348 (PMC10779047; doi:10.3390/ijms25010348)
Supplement: Supplementary file 1 [file ijms-25-00348-s001.zip › Table S3.csv]

newcolum	adj.P.Val	P.Value	t	B	logFC
CHI3L1	5.74E-35	8.07E-37	13.6323231	72.7865117	5.60815639
S100A8	1.49E-28	3.61E-30	12.1041889	57.6018401	5.48067579
SAA1	9.21E-23	3.93E-24	10.6134161	43.838595	4.49159753
MMP1	1.42E-18	9.55E-20	9.4391282	33.8581726	4.27762665
KLK10	4.44E-13	5.56E-14	7.712321	20.7833329	4.27252515
MZB1	9.20E-58	2.84E-60	18.5192185	126.4163953	4.19690361
IGFBP5	7.00E-40	6.21E-42	14.750622	84.4727637	4.07464621
CCL11	5.05E-70	7.94E-73	20.9818842	155.1406016	3.97939666
IGH	2.33E-77	2.30E-80	22.440983	172.3878285	3.93203708
MMP3	6.42E-17	5.20E-18	8.9451847	29.9132182	3.92109338
DUOXA2	2.08E-26	6.09E-28	11.5679329	52.5211472	3.8606254
CXCL1	2.93E-31	5.66E-33	12.7605876	64.0027274	3.81259088
IGHG1	8.16E-72	1.12E-74	21.3410734	159.3761902	3.80919773
OLFM4	1.82E-35	2.45E-37	13.7473245	73.9676437	3.78377529
SOCS3	3.39E-32	6.08E-34	12.9831546	66.2158671	3.77166195
S100A9	1.39E-23	5.42E-25	10.8334428	45.796972	3.71204396
DUOXA1	9.90E-27	2.79E-28	11.6504285	53.2936351	3.62543708
DEFB4A	2.75E-09	5.42E-10	6.3157746	11.7902981	3.58643644
REG1A	1.74E-09	3.35E-10	6.3951879	12.2607148	3.58189736
IGLV1-44	4.44E-53	1.73E-55	17.562171	115.4726373	3.56694386
IGHM	1.04E-84	5.11E-88	23.9167269	189.8956493	3.54384914
PDPN	1.99E-34	2.94E-36	13.5067446	71.5024904	3.5326443
BMS1P20	2.89E-59	8.14E-62	18.8252794	129.9471105	3.52023916
LOC100288985	1.14E-13	1.33E-14	7.9114253	22.1853616	3.51277017
TNIP3	1.14E-15	1.06E-16	8.5588525	26.9392913	3.48325377
IGHA1	5.57E-31	1.10E-32	12.6939677	63.3443825	3.41028517
COL1A1	8.68E-36	1.13E-37	13.822383	74.7412078	3.39214286
LOC100293983	8.10E-15	8.33E-16	8.2877341	24.912812	3.36641557
CXCL8	1.17E-13	1.36E-14	7.9084527	22.1642182	3.35223633
BGN	1.09E-38	1.07E-40	14.4839272	81.6466633	3.34270486
LOXL2	2.51E-50	1.11E-52	16.9936415	109.0515282	3.3417393
COL6A1	9.39E-58	2.92E-60	18.5169267	126.3900099	3.33920227
FCGR3A	2.59E-28	6.40E-30	12.044899	57.0333359	3.30760134
IGLV3-19	1.44E-42	1.03E-44	15.3426093	90.8259456	3.28041451
LOC100290557	2.23E-64	4.77E-67	19.8551767	141.9184503	3.27310228
IGL	1.36E-43	9.08E-46	15.5650479	93.2400216	3.24227441
IGLC1	2.96E-37	3.34E-39	14.1586164	78.2317107	3.23443116
IL1B	5.25E-15	5.30E-16	8.3479049	25.3581719	3.23004449
CYAT1	1.59E-45	8.94E-48	15.9844279	97.8286655	3.22087574
...48	1.45E-48	6.91E-51	16.6269125	104.9457682	3.21784099
IGKC	1.97E-82	1.19E-85	23.4605819	184.4818661	3.17547955
IGKV3-20	4.76E-80	3.92E-83	22.9751628	178.7218814	3.16522118
DERL3	1.17E-40	9.73E-43	14.9230288	86.3119063	3.15410498
IGLV4-60	2.00E-22	8.85E-24	10.5222545	43.0350552	3.15196391
LOC100287927	4.43E-20	2.52E-21	9.8725286	37.4460909	3.13111018
VWF	1.65E-49	7.49E-52	16.8243751	107.152782	3.10247978
PXDN	4.50E-59	1.31E-61	18.7845686	129.4766913	3.09278607
IGLV@	3.18E-73	4.18E-76	21.6174981	162.6410099	3.08479517
IL1RN	2.99E-19	1.87E-20	9.6353864	35.4685801	3.07569756
RGS5	9.32E-42	7.19E-44	15.1640449	88.8984023	3.07567106
DEFA5	2.02E-06	5.83E-07	5.0543805	5.0205193	3.07409588
PTP4A3	3.38E-22	1.53E-23	10.4601734	42.490515	3.05994194
COL4A1	1.65E-45	9.36E-48	15.9802418	97.7826324	3.0563837
IGHD	7.48E-65	1.56E-67	19.9502609	143.0298255	3.04088806
IDO1	9.65E-16	8.94E-17	8.5814676	27.110609	2.99129706
DUOX2	8.14E-16	7.49E-17	8.6044467	27.2850404	2.98970648
REG3A	2.04E-06	5.90E-07	5.051927	5.0086735	2.97658564
PTGDS	8.53E-24	3.27E-25	10.889355	46.2988416	2.96748617
FGR	1.30E-25	4.09E-27	11.3648849	50.6343388	2.95361485
FCRL5	4.07E-32	7.35E-34	12.96425	66.0270748	2.93400263
COL18A1	3.48E-48	1.71E-50	16.5462741	104.0470409	2.93341553
MMP12	1.04E-23	4.02E-25	10.8664017	46.0926076	2.90860283
TMEM158	1.17E-34	1.70E-36	13.5601777	72.0480972	2.89441752
PECAM1	7.09E-46	3.91E-48	16.0589334	98.6487423	2.88200691
MUC5AC	2.78E-13	3.39E-14	7.7817482	21.2689459	2.87917741
IGLJ3	1.02E-60	2.64E-63	19.119538	133.3540669	2.87798029
PHLDA1	1.53E-20	8.28E-22	10.0028474	38.5472698	2.8521607
RGCC	6.68E-55	2.33E-57	17.937819	119.7494019	2.83377864
NNMT	1.43E-35	1.90E-37	13.7720002	74.2217244	2.83077199
IGLV6-57	4.22E-38	4.41E-40	14.350394	80.2405152	2.81780951
MMP9	4.22E-24	1.55E-25	10.9709542	47.0343031	2.81719225
SERPINB5	5.89E-17	4.76E-18	8.9565096	30.001895	2.80753509
COL1A2	2.08E-32	3.65E-34	13.0336834	66.7212045	2.77518765
DMBT1	1.38E-13	1.62E-14	7.8844196	21.9935118	2.77408413
SMARCB1	9.11E-37	1.08E-38	14.0466022	77.0643562	2.77399305
GZMB	3.56E-20	2.01E-21	9.8991955	37.6705955	2.76754594
FBLN1	3.07E-42	2.27E-44	15.2703078	90.0443429	2.76282047
CCL2	3.50E-41	2.82E-43	15.0376951	87.5402493	2.75517638
COL5A1	5.95E-43	4.13E-45	15.4265445	91.7352152	2.74869135
SPON2	1.68E-41	1.32E-43	15.107701	88.2921571	2.74170827
BHLHA15	6.78E-41	5.56E-43	14.9749185	86.8672626	2.72926586
COL6A3	3.52E-44	2.24E-46	15.6925444	94.6299852	2.72279126
ALDOB	1.98E-08	4.37E-09	5.9621453	9.7579203	2.71672614
PLAU	7.54E-23	3.18E-24	10.6368905	44.04626	2.71445124
THY1	3.65E-35	5.03E-37	13.6781084	73.2561563	2.70187691
C4A	3.00E-33	4.88E-35	13.2323049	68.7177725	2.69485735
ANGPTL2	4.64E-31	9.11E-33	12.7129227	63.5315035	2.6938648
TIMP1	1.23E-47	6.14E-50	16.4319847	102.7758777	2.68329633
REG1B	8.48E-05	3.11E-05	4.1989284	1.2136063	2.68195187
IGKV4-1	7.14E-44	4.62E-46	15.6266328	93.9108574	2.6699639
HCAR3	1.05E-07	2.55E-08	5.6492941	8.0462165	2.66804579
MMP2	1.46E-44	8.98E-47	15.7755472	95.5372739	2.65971997
POU2AF1	4.52E-33	7.47E-35	13.1903285	68.2944831	2.65076973
TRIM29	3.66E-21	1.84E-22	10.1766548	40.0315923	2.64649208
CXCL5	7.73E-06	2.42E-06	4.7629057	3.6502498	2.63815443
APLNR	3.73E-40	3.24E-42	14.8111686	85.117571	2.63771884
ODF3B	1.92E-57	6.04E-60	18.4540596	125.6665199	2.63090889
ADGRL4	2.48E-36	3.12E-38	13.9455346	76.0149281	2.62849251
WNT5A	3.28E-14	3.60E-15	8.0909508	23.4740159	2.62459051
PCOLCE	1.10E-39	9.90E-42	14.7070615	84.0095802	2.6210355
C1S	1.94E-41	1.54E-43	15.0937865	88.142588	2.61445935
NRG1	9.80E-25	3.35E-26	11.1381443	48.5522905	2.61023994
MEI1	6.05E-36	7.76E-38	13.8580124	75.109141	2.60358454
MMP19	5.96E-26	1.82E-27	11.4517674	51.4391381	2.60080749
C2	4.72E-74	5.61E-77	21.786397	164.6377974	2.59725856
TNC	6.15E-14	6.97E-15	8.0006905	22.8232369	2.59433553
FPR1	1.12E-12	1.47E-13	7.5743233	19.828594	2.59061954
ANTXR1	4.37E-37	5.02E-39	14.1197466	77.8261262	2.58792024
COL12A1	6.76E-18	4.92E-19	9.2388528	32.2397518	2.58586425
SERPINA3	2.02E-12	2.74E-13	7.4849419	19.2177179	2.58427992
GBP1	2.92E-23	1.18E-24	10.7472684	45.0267976	2.57637768
WARS	1.70E-39	1.54E-41	14.665786	83.5712586	2.57513289
DEFA6	6.70E-06	2.08E-06	4.794784	3.7964679	2.57088083
CD55	2.86E-33	4.64E-35	13.237266	68.7678468	2.5703498
CXCL11	5.38E-10	9.69E-11	6.595603	13.4704435	2.56898174
ADGRE2	6.89E-20	4.02E-21	9.8176403	36.9853417	2.56218739
PIM2	9.82E-36	1.28E-37	13.8098925	74.6123338	2.55829793
FCGR3B	5.20E-11	8.32E-12	6.9786858	15.8712629	2.55518392
SLAMF7	1.60E-40	1.35E-42	14.892357	85.9840316	2.54887805
PI3	1.04E-24	3.56E-26	11.1316571	48.4931152	2.54147118
TNFRSF6B	1.78E-32	3.10E-34	13.049772	66.8823278	2.52586271
LOC100293440	6.18E-82	4.07E-85	23.3576384	183.2601509	2.51952736
PDLIM4	2.29E-31	4.39E-33	12.7860548	64.2549007	2.51737962
BCL2A1	3.61E-11	5.67E-12	7.0370114	16.2468361	2.5059595
C1R	6.54E-51	2.82E-53	17.1143597	110.4094383	2.49843477
CXCL6	1.26E-10	2.10E-11	6.8363512	14.9658103	2.4801306
IGHV3-48	7.92E-61	2.01E-63	19.1427761	133.6236099	2.47122615
CHST2	1.42E-28	3.42E-30	12.1096156	57.6539565	2.47009322
SLC6A14	9.78E-11	1.61E-11	6.8773598	15.2250664	2.46440323
TGM2	3.74E-33	6.12E-35	13.2099215	68.4919708	2.4561118
IGLV7-43	7.63E-29	1.80E-30	12.1757696	58.2903822	2.45324278
IGLV2-23	1.75E-80	1.34E-83	23.0647312	179.7844918	2.45220032
BST2	8.95E-57	2.88E-59	18.3191666	124.1162064	2.44514012
CSF3R	1.33E-11	1.98E-12	7.1949495	17.2769676	2.43911902
CXCL2	3.59E-13	4.44E-14	7.7439171	21.0038973	2.40663582
FER1L4	1.44E-25	4.56E-27	11.353251	50.5268648	2.39881785
CD93	1.57E-22	6.84E-24	10.5512058	43.2897415	2.39576807
NID1	4.50E-42	3.35E-44	15.2345087	89.6579105	2.39514966
SLC43A3	2.15E-36	2.66E-38	13.960725	76.1724212	2.39483571
LOC100130100	2.86E-82	1.78E-85	23.426969	184.0829473	2.38333656
SPINK4	1.71E-13	2.03E-14	7.8533399	21.773372	2.37534819
GABBR1	2.33E-16	2.02E-17	8.773364	28.5782279	2.37084554
KLHL6	1.85E-27	4.95E-29	11.8321155	55.0067563	2.36718067
C4BPB	1.71E-21	8.41E-23	10.2667878	40.8082893	2.36076308
LOC100293679	2.50E-71	3.57E-74	21.2433004	158.2224409	2.35875556
ENG	8.48E-49	3.98E-51	16.6758834	105.4922864	2.34896765
RAMP2	1.27E-37	1.39E-39	14.2417256	79.1006855	2.34672002
CD79A	2.17E-26	6.37E-28	11.5630538	52.4755655	2.34353976
FKBP11	1.26E-42	9.01E-45	15.355063	90.9607272	2.34207375
CCL8	2.41E-16	2.09E-17	8.7689905	28.5445039	2.32280129
TIMP3	1.20E-35	1.58E-37	13.7894505	74.4015433	2.31886167
TNFAIP6	2.47E-07	6.27E-08	5.4837142	7.1736298	2.30935863
JAK3	3.26E-24	1.19E-25	11.0002849	47.2995356	2.30881531
COL5A2	4.40E-35	6.10E-37	13.6594212	73.0643764	2.30524162
CTHRC1	5.36E-16	4.82E-17	8.6614661	27.7194148	2.30427139
TYMP	6.09E-44	3.93E-46	15.6413095	94.070884	2.30160875
FSCN1	1.11E-42	7.88E-45	15.3673982	91.0942724	2.30149018
COL6A2	3.60E-32	6.48E-34	12.9768007	66.1523962	2.29802299
STOM	2.28E-66	4.45E-69	20.2519663	146.5621616	2.29567955
L1TD1	2.73E-15	2.66E-16	8.4389119	26.0365414	2.29431045
CFB	4.45E-35	6.19E-37	13.6578882	73.0486488	2.29335499
LILRB2	1.87E-27	5.00E-29	11.8309877	54.9960726	2.28885563
IRF4	1.77E-31	3.36E-33	12.8127841	64.5198697	2.28790359
THBS2	1.65E-11	2.49E-12	7.1606001	17.0513034	2.28595287
CXCL9	3.00E-15	2.94E-16	8.4257022	25.9377208	2.27531874
BCL6	7.60E-20	4.45E-21	9.8056826	36.8852064	2.2719011
IGHV3-47	3.50E-74	4.03E-77	21.8141665	164.9662288	2.27152767
CYGB	4.41E-68	7.74E-71	20.5950349	150.5888062	2.26048364
EHD2	1.04E-44	6.31E-47	15.8075218	95.8872797	2.25547956
MNDA	4.07E-13	5.07E-14	7.7252359	20.8734001	2.25217249
SPP1	1.85E-08	4.07E-09	5.974412	9.826698	2.24969802
COL3A1	2.04E-36	2.51E-38	13.9661551	76.2287407	2.24738504
SPAG4	4.44E-25	1.48E-26	11.2268856	49.3639848	2.24618642
APOL1	1.01E-36	1.21E-38	14.0359302	76.9533711	2.24542284
SEC14L1	2.43E-45	1.40E-47	15.9437037	97.3810243	2.24407402
MCAM	3.69E-26	1.11E-27	11.5042071	51.9267416	2.24226357
LOC100129500	7.33E-37	8.64E-39	14.0680733	77.2877717	2.23143106
COL15A1	1.26E-19	7.56E-21	9.743079	36.3623742	2.22986132
REG4	1.84E-09	3.56E-10	6.3849062	12.199523	2.22863981
C11orf96	7.49E-17	6.12E-18	8.9246822	29.7528933	2.22770324
CERCAM	4.02E-31	7.85E-33	12.7277533	63.6780161	2.22685259
LOC652493	3.55E-72	4.80E-75	21.4122067	160.2159346	2.22643314
MMP7	2.62E-13	3.18E-14	7.7905233	21.330574	2.22388067
KCNN3	6.61E-28	1.70E-29	11.94342	56.0641433	2.21884643
RBPMS	2.36E-58	7.03E-61	18.6396903	127.8045228	2.21734495
ROBO4	2.32E-39	2.13E-41	14.6355467	83.2504857	2.2145063
SERPING1	3.55E-36	4.51E-38	13.9101847	75.6487472	2.20360873
CXCL10	2.11E-11	3.22E-12	7.1224256	16.8015667	2.20263697
KRT6B	1.54E-09	2.94E-10	6.4166551	12.3887533	2.1928616
FLJ32255	1.17E-36	1.41E-38	14.0216885	76.8053248	2.1928614
LAX1	8.69E-17	7.15E-18	8.9050966	29.5999972	2.18233077
LHFP	7.68E-28	1.99E-29	11.9270119	55.9078944	2.17520591
TM4SF1	7.20E-24	2.73E-25	10.9090163	46.4757238	2.17405001
LINC00152	1.17E-40	9.77E-43	14.9226747	86.3081196	2.17138926
CFI	1.89E-16	1.62E-17	8.8012945	28.7939032	2.16808229
NCF2	3.72E-19	2.35E-20	9.6080534	35.2428647	2.16736292
IGKV1D-13	2.41E-84	1.28E-87	23.8400047	188.9850796	2.165729
NCF1	1.39E-29	3.07E-31	12.3568541	60.0427925	2.15505574
ST3GAL1	1.75E-29	3.90E-31	12.3324392	59.8056488	2.15348765
SELP	4.93E-15	4.96E-16	8.3568264	25.4244199	2.14947074
ANKRD36BP2	1.00E-15	9.30E-17	8.5764153	27.0723054	2.14884897
ICAM1	1.61E-20	8.73E-22	9.9967412	38.4954466	2.14767646
NOS2	8.10E-13	1.04E-13	7.6230078	20.1638174	2.14593312
LOC100287723	1.88E-80	1.48E-83	23.0568091	179.6905009	2.13528035
SLC2A3	6.09E-13	7.73E-14	7.6656402	20.4588032	2.13264468
FAM26F	1.38E-16	1.16E-17	8.8438141	29.1232315	2.12970724
AKAP2	1.44E-34	2.11E-36	13.539122	71.8329651	2.12819066
SLAMF8	9.69E-37	1.16E-38	14.0399689	76.9953665	2.12812933
SLC11A1	1.07E-07	2.59E-08	5.6464252	8.0308997	2.12553361
CAV2	1.85E-37	2.05E-39	14.2050962	78.7173982	2.12550461
IL13RA2	3.11E-08	7.03E-09	5.8793314	9.2968632	2.12432067
SELM	5.25E-40	4.62E-42	14.7782052	84.7663728	2.1181816
S100A12	5.24E-06	1.60E-06	4.8493101	4.0486496	2.11208606
MRC2	1.96E-39	1.78E-41	14.6519392	83.4243374	2.11136897
ZBP1	1.92E-34	2.84E-36	13.5100623	71.5363357	2.11125861
PLVAP	5.02E-57	1.59E-59	18.3706872	124.7079916	2.09989932
ISG20	5.99E-50	2.68E-52	16.9153941	108.1730139	2.09735081
GJA1	5.95E-19	3.83E-20	9.5492208	34.7585933	2.09443261
PRDM1	3.02E-37	3.43E-39	14.1561473	78.2059306	2.09111248
FAM65A	1.49E-33	2.35E-35	13.3037507	69.4398575	2.09102778
CHRDL2	9.93E-13	1.29E-13	7.5924783	19.953398	2.08958633
THEMIS2	1.25E-28	3.01E-30	12.1228752	57.7813555	2.07618384
SRGN	9.20E-23	3.92E-24	10.6136032	43.8402488	2.07210435
LEF1	7.54E-27	2.11E-28	11.6797455	53.5689701	2.07114216
SPARC	9.11E-29	2.17E-30	12.1564974	58.1047673	2.06760606
ELMO1	4.41E-33	7.26E-35	13.1930939	68.3223475	2.05836076
SRM	2.11E-64	4.47E-67	19.8606183	141.9820289	2.05655075
TGFBI	3.82E-38	3.98E-40	14.3601714	80.3432695	2.04860231
CHST11	6.60E-23	2.77E-24	10.6522885	44.1826436	2.04620751
KYNU	2.10E-16	1.80E-17	8.7875152	28.6874361	2.04611349
LPCAT1	3.34E-54	1.19E-56	17.7955049	118.1261426	2.04578285
ARHGAP23	2.31E-37	2.58E-39	14.1831071	78.4875303	2.04249889
FAM65C	1.37E-19	8.28E-21	9.7322922	36.2725295	2.04111794
CLEC11A	2.28E-32	4.03E-34	13.0238955	66.6232333	2.04087972
CEBPB	8.32E-29	1.97E-30	12.166461	58.2007073	2.04020012
RAB31	7.54E-29	1.78E-30	12.1771454	58.3036394	2.03331959
PPP1R18	1.47E-35	1.96E-37	13.7690388	74.1912195	2.03314808
KCNA3	3.60E-21	1.82E-22	10.1784364	40.0468992	2.03224098
FAM101B	3.07E-44	1.95E-46	15.705195	94.7681453	2.03161384
ENTPD1	9.66E-31	1.96E-32	12.6356072	62.7692347	2.02912509
LAMB2	1.94E-38	1.98E-40	14.4261855	81.0378854	2.02661449
KCND3	6.08E-27	1.69E-28	11.7031603	53.7891781	2.0241498
PSAT1	1.11E-29	2.44E-31	12.3804934	60.2726589	2.02403062
MUC5B	3.73E-15	3.70E-16	8.3955892	25.7128984	2.01644369
CCDC69	1.72E-38	1.72E-40	14.4390212	81.1731174	2.01454411
NXN	1.62E-30	3.36E-32	12.5814344	62.2366868	2.00785205
FXYD5	8.05E-42	6.15E-44	15.1785087	89.0541825	2.00304062
NOTCH3	1.09E-22	4.69E-24	10.593486	43.6625259	2.00166275
AEBP1	1.59E-34	2.33E-36	13.529423	71.7339253	2.00155735
MFGE8	9.39E-51	4.07E-53	17.0821357	110.046664	1.9970893
VCAN	1.18E-18	7.86E-20	9.4626612	34.0500065	1.9964675
STC1	8.00E-10	1.48E-10	6.5280419	13.0590469	1.99135242
CD27	1.49E-30	3.07E-32	12.590463	62.3253537	1.98917912
RPS6KA2	6.84E-45	4.07E-47	15.8472024	96.3220186	1.98833975
CPNE5	8.06E-31	1.62E-32	12.6547571	62.9577955	1.98614711
SLFN5	9.52E-29	2.27E-30	12.1519705	58.0611921	1.98421403
KDR	1.16E-30	2.38E-32	12.6163999	62.5802699	1.98269139
ANXA1	6.77E-20	3.95E-21	9.8199419	37.0046259	1.98190295
RASIP1	2.39E-27	6.46E-29	11.8043404	54.7438243	1.98118947
MMP10	2.27E-10	3.91E-11	6.7394999	14.358743	1.97817672
TFPI2	3.27E-07	8.46E-08	5.4277905	6.8841885	1.97774342
CXCL3	3.72E-17	2.94E-18	9.0171003	30.4777665	1.97574515
PLTP	4.60E-34	7.00E-36	13.4223715	70.6432081	1.97342275
EFEMP2	4.56E-41	3.72E-43	15.0123196	87.26807	1.96816617
CDH11	6.65E-38	7.12E-40	14.3050724	79.7646397	1.96656695
IKBIP	7.02E-28	1.81E-29	11.9368178	56.0012574	1.9634528
IFITM2	8.78E-57	2.81E-59	18.3212784	124.1404545	1.9624673
FCER1G	9.50E-21	5.02E-22	10.0608968	39.0410351	1.96224094
ADAMTS2	1.64E-21	8.02E-23	10.2722496	40.8555057	1.95636617
MXRA5	3.82E-23	1.56E-24	10.7160869	44.7491173	1.95623749
LSP1	1.06E-30	2.17E-32	12.6257856	62.6725883	1.95446223
LILRB1	1.32E-19	7.98E-21	9.73665	36.3088171	1.9528974
ECSCR	4.05E-18	2.87E-19	9.304921	32.7708316	1.94922876
THBD	8.82E-17	7.26E-18	8.9031329	29.5846812	1.94859269
PRR16	1.94E-23	7.73E-25	10.7942432	45.4461273	1.94668818
AGT	8.21E-17	6.73E-18	8.9127429	29.6596578	1.94311676
SLC6A6	2.57E-19	1.59E-20	9.654609	35.6275967	1.9418721
BASP1	8.61E-16	7.94E-17	8.5968042	27.2269873	1.93459509
FILIP1L	6.37E-25	2.15E-26	11.1864566	48.9936811	1.93126103
TSPAN11	1.75E-34	2.56E-36	13.5202687	71.6404809	1.92942708
OSMR	1.71E-14	1.82E-15	8.182878	24.1427556	1.9272454
APOE	8.67E-38	9.35E-40	14.2793982	79.4953755	1.9269979
CCL3	4.12E-08	9.46E-09	5.8268712	9.0077503	1.92487886
MANEA	6.86E-27	1.92E-28	11.6900007	53.6653837	1.92197921
PLEK	3.81E-11	6.01E-12	7.0282264	16.1900991	1.91696437
CLDN2	1.03E-12	1.35E-13	7.586768	19.9141167	1.91434547
ACSL4	3.01E-15	2.96E-16	8.4248381	25.931261	1.9125342
HBA1	1.01E-08	2.14E-09	6.0849031	10.4518082	1.91041434
GEM	6.72E-15	6.85E-16	8.3137737	25.1052372	1.90675971
CD34	3.47E-32	6.23E-34	12.9807157	66.1915019	1.90470474
KLF2	3.03E-26	9.03E-28	11.5261375	52.1310691	1.90262659
WWTR1-AS1	1.70E-33	2.70E-35	13.2902469	69.3032215	1.90192181
QKI	7.64E-42	5.81E-44	15.1837326	89.1104615	1.90183542
HCLS1	1.28E-24	4.45E-26	11.107367	48.2717405	1.90131144
GPX8	3.79E-25	1.25E-26	11.2448637	49.528925	1.89937384
PDE4B	2.41E-10	4.16E-11	6.7296803	14.2976052	1.89702782
C10orf128	1.20E-34	1.74E-36	13.5578772	72.0245837	1.89675059
PTGS2	1.55E-05	5.07E-06	4.6058562	2.9430754	1.89494048
COL4A2	5.98E-26	1.82E-27	11.4513704	51.435452	1.8928809
ROBO1	5.57E-15	5.64E-16	8.3396629	25.2970188	1.89128047
IL2RA	1.46E-16	1.23E-17	8.8360364	29.0629001	1.88679509
FBN1	3.75E-22	1.72E-23	10.4473963	42.3787114	1.88298411
RAC2	2.57E-24	9.22E-26	11.0279716	47.5503218	1.88187049
TMEM119	1.15E-19	6.87E-21	9.7543973	36.4567223	1.8810327
FCGR2A	2.28E-16	1.97E-17	8.7764154	28.6017647	1.87918243
S1PR1	8.47E-18	6.24E-19	9.2095758	32.0053059	1.87607276
CLC	8.18E-10	1.51E-10	6.5242764	13.0362246	1.87542585
IL1R1	1.50E-30	3.09E-32	12.5898228	62.319066	1.8753806
PDZK1IP1	7.86E-13	1.01E-13	7.627451	20.1944985	1.87175094
LCN2	6.64E-09	1.38E-09	6.1601963	10.8835393	1.87007641
GLCCI1	4.56E-29	1.05E-30	12.2307636	58.8209877	1.86549577
DOK3	7.52E-18	5.49E-19	9.2252655	32.1308787	1.86447835
FBXO6	4.46E-28	1.12E-29	11.9868349	56.4781877	1.86127173
HTRA1	1.68E-26	4.88E-28	11.5913935	52.7404876	1.85741365
IFITM1	2.31E-55	7.81E-58	18.0329504	120.8364639	1.85730826
ECM1	4.77E-40	4.16E-42	14.7878261	84.86884	1.84964757
TREM1	5.08E-07	1.35E-07	5.3388193	6.4292215	1.84845882
STEAP4	3.18E-12	4.41E-13	7.4159987	18.7505907	1.84742309
TRIB2	3.79E-23	1.55E-24	10.7170383	44.7575819	1.84714571
CRISPLD2	4.98E-13	6.25E-14	7.6956711	20.6673976	1.84682128
TRPA1	2.29E-21	1.14E-22	10.2322068	40.5097395	1.84354362
OLFM1	3.66E-10	6.46E-11	6.6600427	13.8662145	1.84299571
SAMSN1	4.76E-13	5.97E-14	7.7021936	20.7127902	1.84170269
CTSK	3.39E-23	1.38E-24	10.7299808	44.8727806	1.84112829
ADA	8.18E-29	1.94E-30	12.1682012	58.2174693	1.83913214
GBP4	9.03E-22	4.30E-23	10.343334	41.4715917	1.83693781
PRKCDBP	2.11E-26	6.18E-28	11.5662793	52.5056974	1.83584765
C4orf48	2.12E-42	1.54E-44	15.3059295	90.4292337	1.83480946
S100P	1.88E-23	7.47E-25	10.7980122	45.4798243	1.8346766
PROK2	2.91E-05	9.93E-06	4.4588537	2.3010957	1.8331616
CSF2RB	1.87E-11	2.84E-12	7.1411864	16.9241597	1.83260826
RBMS1	1.50E-26	4.31E-28	11.6043858	52.8620754	1.83177435
CLDN1	5.99E-18	4.35E-19	9.2541026	32.3620882	1.82799285
APOL3	1.43E-33	2.25E-35	13.3083987	69.486905	1.82563307
NXPE3	9.81E-19	6.50E-20	9.4855787	34.2371564	1.82452896
TEAD4	4.41E-38	4.63E-40	14.3457828	80.1920648	1.82310147
PML	2.61E-49	1.19E-51	16.7831094	106.6908366	1.82223329
IRF1	4.06E-30	8.64E-32	12.4858927	61.3006078	1.82208401
CYR61	5.25E-08	1.22E-08	5.7817216	8.7607678	1.81964931
PTGES	7.85E-12	1.14E-12	7.2767158	17.8177572	1.81178108
CYYR1	2.33E-23	9.32E-25	10.7735028	45.260835	1.8029292
ICAM2	1.71E-35	2.28E-37	13.7541778	74.0381874	1.80275111
RUNX3	2.96E-26	8.80E-28	11.5288664	52.1565117	1.80249575
FAM46C	5.31E-27	1.47E-28	11.7177276	53.9263142	1.8022323
IGFBP2	8.24E-26	2.55E-27	11.4155924	51.1035802	1.80041672
IFITM3	1.02E-71	1.43E-74	21.3201725	159.1295052	1.80033589
TWIST1	8.22E-11	1.34E-11	6.9052559	15.4021753	1.79991362
FCGR1B	2.75E-11	4.26E-12	7.0803315	16.5274818	1.79990293
GRK5	1.40E-46	7.50E-49	16.2076841	100.2902632	1.79886547
MFAP4	1.97E-26	5.74E-28	11.5742422	52.5801082	1.79622981
TAGAP	8.26E-08	1.97E-08	5.6958756	8.295878	1.79501002
AQP9	4.95E-05	1.75E-05	4.3314741	1.7605213	1.79437224
EMID1	8.82E-47	4.66E-49	16.2504465	100.7631886	1.79241373
TCF4	2.53E-25	8.18E-27	11.2904604	49.9480043	1.79187909
LAIR2	1.47E-09	2.81E-10	6.4238592	12.4318041	1.79162715
ITGAX	4.74E-15	4.76E-16	8.3620428	25.4631805	1.79067085
SH2D3C	3.30E-24	1.20E-25	10.9987982	47.2860807	1.78871766
DKK3	1.65E-31	3.12E-33	12.8203264	64.5946917	1.78809825
CXCR2	2.74E-06	8.04E-07	4.9899984	4.711427	1.78549853
DAPP1	1.77E-19	1.08E-20	9.7006335	36.0092499	1.78365229
MFRP	5.21E-42	3.90E-44	15.2205102	89.5069073	1.78304685
TPST2	1.44E-33	2.27E-35	13.3074747	69.4775516	1.78159932
FCGR2C	2.77E-19	1.72E-20	9.6452141	35.5498498	1.78098283
PLEKHG2	4.39E-38	4.59E-40	14.3465828	80.2004703	1.78045424
TNFRSF10C	9.70E-10	1.81E-10	6.4953971	12.8615697	1.7785044
BATF	3.04E-24	1.10E-25	11.0088311	47.3769034	1.77744816
LOX	7.63E-31	1.53E-32	12.6607709	63.0170435	1.77034575
CHPF	4.88E-53	1.91E-55	17.5533816	115.3728819	1.76927077
ZCCHC24	1.79E-37	1.98E-39	14.2082664	78.7505525	1.76755525
CD44	2.22E-25	7.17E-27	11.3046707	50.0788303	1.76549451
DNAJB9	5.72E-21	2.96E-22	10.1222585	39.5651369	1.76309251
IGF2	2.29E-18	1.58E-19	9.3779412	33.3610255	1.76190335
FAM49A	2.45E-20	1.36E-21	9.9448428	38.0558845	1.7616717
COL8A1	2.11E-08	4.67E-09	5.9505098	9.6927973	1.76110214
FUT8	1.17E-40	9.76E-43	14.9227322	86.3087343	1.7576376
LST1	6.36E-23	2.66E-24	10.6569183	44.2236759	1.75691424
ISG15	1.02E-26	2.90E-28	11.6465264	53.2570201	1.7513978
FYN	1.18E-23	4.58E-25	10.852085	45.9641173	1.74389502
EWSR1	2.40E-29	5.45E-31	12.2983497	59.4749891	1.74362048
FSTL1	8.27E-23	3.50E-24	10.6262495	43.9520866	1.73259352
PITX1	2.55E-27	6.92E-29	11.7971049	54.6753915	1.73128739
RGS16	1.39E-16	1.17E-17	8.8423072	29.111539	1.73109494
PTPRS	3.96E-35	5.47E-37	13.6698409	73.1712931	1.72868278
MGP	1.23E-10	2.06E-11	6.8393406	14.984665	1.72706557
RNF213	2.21E-32	3.89E-34	13.0274946	66.6592536	1.72558325
INHBA	4.79E-08	1.11E-08	5.7987579	8.8537616	1.72399973
CD86	7.57E-18	5.54E-19	9.2242602	32.122828	1.72378391
CAV1	3.22E-21	1.62E-22	10.1917606	40.1614335	1.72225246
PCDH17	5.49E-20	3.16E-21	9.8459142	37.2224546	1.72108835
RUNX1	9.45E-37	1.13E-38	14.0425548	77.0222591	1.71775705
CEMIP	2.03E-06	5.85E-07	5.0538395	5.0179069	1.71676599
AZGP1	4.34E-09	8.77E-10	6.2357224	11.3212673	1.71576367
SOCS1	1.53E-16	1.29E-17	8.8300096	29.0161791	1.71423938
PNOC	1.52E-22	6.65E-24	10.5543894	43.3177758	1.71406296
PTRF	1.73E-28	4.22E-30	12.0880797	57.4472132	1.71287022
SLC15A3	3.28E-37	3.73E-39	14.1480101	78.1209873	1.71263285
RNA5-8S5	1.38E-26	3.94E-28	11.613905	52.951213	1.70971919
IL12RB1	3.22E-30	6.80E-32	12.510153	61.537918	1.70892625
NR2F1	1.52E-18	1.03E-19	9.4301862	33.7853711	1.7084031
BLVRA	2.30E-38	2.37E-40	14.4088274	80.8550964	1.70616254
PLEKHO2	2.20E-36	2.73E-38	13.9582715	76.1469778	1.70436338
CD74	1.17E-35	1.54E-37	13.7921383	74.4292494	1.7038891
CXCL12	1.09E-15	1.02E-16	8.5649645	26.9855571	1.70328716
SEMA4A	5.95E-29	1.39E-30	12.2024585	58.547714	1.70215488
BLOC1S5	5.20E-63	1.19E-65	19.5813515	138.7232476	1.70057589
PLAT	6.31E-20	3.67E-21	9.8285226	37.0765468	1.70002894
GPSM3	5.88E-28	1.50E-29	11.956387	56.187715	1.69993686
CADM1	2.37E-16	2.05E-17	8.7714174	28.563216	1.6995804
MMP14	9.15E-21	4.83E-22	10.0653596	39.0790777	1.69925936
TIE1	2.45E-20	1.36E-21	9.9450215	38.057395	1.69861456
IL15RA	1.50E-47	7.56E-50	16.4133524	102.5689362	1.69786243
COTL1	1.12E-44	6.85E-47	15.8000865	95.8058654	1.69341571
GNLY	1.69E-09	3.25E-10	6.3999453	12.2890579	1.6930053
PDLIM7	4.50E-30	9.62E-32	12.4749777	61.1939242	1.69274694
DRAM1	1.19E-29	2.62E-31	12.3732203	60.2019093	1.69039827
CARD6	2.04E-22	9.04E-24	10.5197581	43.0131166	1.68999701
CORO1A	1.95E-19	1.19E-20	9.6889974	35.9126358	1.68625781
MSN	9.66E-17	7.99E-18	8.8910609	29.4905828	1.68286976
CRIP2	6.82E-28	1.76E-29	11.9399833	56.0314064	1.67626572
GREM1	0.000327	0.000132	3.8487392	-0.1542047	1.675872
C1QB	9.34E-37	1.11E-38	14.0441368	77.0387131	1.67556096
ACKR1	2.85E-19	1.77E-20	9.641567	35.5196836	1.67525627
DYSF	1.48E-18	9.99E-20	9.4336206	33.8133266	1.67484864
GGT5	3.11E-32	5.57E-34	12.9918652	66.3029058	1.6744684
RNF24	2.09E-25	6.72E-27	11.3115936	50.1426027	1.6720403
IFI6	9.87E-29	2.36E-30	12.1479992	58.0229736	1.66934868
GNG11	1.26E-29	2.78E-31	12.3672298	60.143654	1.66865643
FERMT2	6.98E-35	9.92E-37	13.6123275	72.5816565	1.66696946
CHST15	2.37E-17	1.83E-18	9.0762139	30.9443509	1.6667053
PFKFB3	3.13E-12	4.34E-13	7.4183505	18.7664669	1.66550707
LCP2	9.26E-18	6.87E-19	9.1977671	31.9108988	1.6640136
VMO1	1.06E-18	7.04E-20	9.4759106	34.158164	1.66395372
FOSL1	8.40E-13	1.09E-13	7.6175059	20.1258457	1.66313592
TLR2	5.64E-09	1.16E-09	6.1894237	11.0523803	1.66285519
SULF1	5.52E-18	3.98E-19	9.2648982	32.4487817	1.66226469
CCDC80	2.21E-14	2.38E-15	8.1470224	23.8812081	1.66170781
OAS2	1.28E-21	6.19E-23	10.3017848	41.1111337	1.66141268
NCF4	1.25E-30	2.57E-32	12.6085508	62.5030955	1.65652002
SERPINA1	3.26E-09	6.48E-10	6.286251	11.6167116	1.65604765
SLC25A37	4.02E-22	1.84E-23	10.4393418	42.3082804	1.65310013
PCDHGC3	3.14E-30	6.62E-32	12.5129616	61.5654078	1.65224737
IGFBP7	1.47E-31	2.77E-33	12.8321825	64.712358	1.65180685
SERPINB7	8.05E-05	2.94E-05	4.2120035	1.2668482	1.65086973
RILPL2	8.49E-30	1.85E-31	12.4084567	60.5448966	1.64984532
BMP6	1.17E-21	5.63E-23	10.3126476	41.2052775	1.64433113
HYAL1	2.70E-14	2.93E-15	8.118579	23.6743737	1.64410306
BACE2	3.22E-36	4.06E-38	13.9201234	75.7516535	1.64279814
ADAMTS1	1.69E-12	2.26E-13	7.5127882	19.4073966	1.64193378
C1QC	9.66E-39	9.43E-41	14.4958183	81.7721716	1.63918854
TDO2	1.22E-09	2.30E-10	6.4562289	12.6257571	1.63861599
SASH3	6.53E-23	2.74E-24	10.6535677	44.1939791	1.6381406
CD163	1.44E-16	1.22E-17	8.8378967	29.0773273	1.63754922
PLXND1	3.00E-34	4.52E-36	13.4650742	71.07776	1.63713352
TCN1	4.24E-07	1.12E-07	5.3753205	6.6150541	1.63687564
HCK	5.99E-18	4.34E-19	9.254211	32.3629583	1.63333509
VSIG1	6.83E-06	2.12E-06	4.7907226	3.7777895	1.63221274
APOBEC3G	5.14E-21	2.63E-22	10.1356872	39.680129	1.63096594
ITGB2	2.04E-22	9.05E-24	10.5196838	43.0124634	1.62927104
ADGRG6	2.06E-19	1.26E-20	9.6824236	35.8580908	1.62915326
SMOX	1.56E-21	7.59E-23	10.2784104	40.9087863	1.62770297
INSC	1.16E-16	9.69E-18	8.8665981	29.300196	1.62597008
RHOF	4.08E-22	1.88E-23	10.4373634	42.2909855	1.62289046
AKIRIN2	1.24E-22	5.34E-24	10.5790428	43.5350676	1.62284336
CST7	8.99E-16	8.30E-17	8.5910776	27.1835135	1.62238844
WIPF1	3.46E-26	1.03E-27	11.5116278	51.9958542	1.62067601
WWTR1	1.98E-25	6.36E-27	11.317553	50.1975202	1.61992095
FAM30A	1.40E-12	1.86E-13	7.5406289	19.5976135	1.61787814
CDH3	2.04E-13	2.44E-14	7.82767	21.5920771	1.61431194
IGFBP6	7.70E-27	2.16E-28	11.6774747	53.5476289	1.61231179
PTAFR	4.53E-20	2.58E-21	9.8699431	37.4243466	1.61075959
CXorf36	4.16E-18	2.95E-19	9.3015151	32.7433859	1.60999327
POSTN	1.70E-13	2.02E-14	7.8542292	21.7796614	1.60875855
NPTX2	3.43E-07	8.91E-08	5.41792	6.8333793	1.60541476
FLNA	4.49E-23	1.85E-24	10.6976132	44.5848555	1.60452839
HLA-DQB1	2.68E-06	7.87E-07	4.994191	4.7314449	1.59726559
HEG1	8.70E-22	4.14E-23	10.3477212	41.5097109	1.59667287
DDR2	5.69E-20	3.29E-21	9.8413133	37.1838371	1.59397415
IL10RB-AS1	3.55E-30	7.54E-32	12.4997476	61.4361018	1.59227416
SERPINF1	1.88E-20	1.03E-21	9.9776608	38.3336553	1.5908516
ISLR	1.05E-13	1.22E-14	7.9239495	22.2745129	1.58899718
TNFAIP2	1.69E-17	1.28E-18	9.1204993	31.2953855	1.58877234
NAMPT	4.30E-13	5.37E-14	7.717019	20.8160821	1.58721883
LTBP4	1.39E-29	3.09E-31	12.3562744	60.0371586	1.58717117
ELOVL5	1.50E-15	1.42E-16	8.5216232	26.6580254	1.58703168
SEMA4D	2.56E-26	7.55E-28	11.5450538	52.3075075	1.5864002
HLA-DMA	2.26E-36	2.81E-38	13.955378	76.1169737	1.58606796
GAS7	4.73E-24	1.75E-25	10.9575809	46.9135239	1.58598845
IGDCC4	1.96E-12	2.65E-13	7.4895088	19.2487857	1.58431347
ITGAL	1.69E-20	9.18E-22	9.9908844	38.4457615	1.58100738
GALNT2	1.07E-54	3.75E-57	17.896359	119.2761326	1.58049044
COL14A1	9.55E-12	1.40E-12	7.2463997	17.6166588	1.58017049
ELL2	2.70E-19	1.68E-20	9.6483238	35.5755781	1.57950564
GUCY1A3	6.07E-12	8.69E-13	7.3167251	18.0842188	1.57930533
VAMP5	1.80E-35	2.41E-37	13.7489617	73.9844941	1.57858669
MSRB3	8.70E-19	5.73E-20	9.5009237	34.362651	1.57745566
KIAA0930	1.06E-59	2.94E-62	18.9128671	130.9599835	1.5749686
LGALS1	6.51E-28	1.67E-29	11.9453374	56.0824112	1.57361136
IL10RA	4.08E-24	1.50E-25	10.9747948	47.0690069	1.57136257
NRP1	2.79E-17	2.17E-18	9.0548417	30.7753962	1.57135253
SNHG9	9.75E-15	1.01E-15	8.2618476	24.721987	1.57074889
UBE2L6	8.69E-38	9.38E-40	14.2789988	79.4911879	1.5678126
LY96	3.46E-12	4.82E-13	7.4028361	18.6618111	1.56695646
C10orf10	1.33E-19	8.04E-21	9.7357092	36.3009825	1.56686768
FCGR1A	3.98E-13	4.94E-14	7.7287435	20.8978832	1.56626534
APOL2	5.90E-37	6.92E-39	14.0892064	77.5078301	1.56538962
RHBDF2	2.12E-24	7.53E-26	11.0500157	47.7502895	1.56388992
GBP5	5.19E-14	5.83E-15	8.0251807	22.9992379	1.56229836
CDC25B	2.20E-45	1.26E-47	15.9534469	97.4880826	1.5619744
UCP2	1.90E-24	6.72E-26	11.0624233	47.8629542	1.56183239
SPNS2	5.50E-28	1.40E-29	11.9639599	56.2599197	1.56128011
SELPLG	3.69E-26	1.11E-27	11.5042993	51.9276002	1.55834359
UBE2S	7.30E-34	1.13E-35	13.3754464	70.1665122	1.55812474
EDNRA	2.11E-11	3.23E-12	7.1218736	16.7979635	1.55543427
ARHGAP30	4.24E-17	3.37E-18	8.9998667	30.3421707	1.5536305
DUSP4	6.47E-15	6.60E-16	8.3188201	25.1425833	1.54902869
TUBB6	1.79E-21	8.79E-23	10.261705	40.7643642	1.54623001
CCDC85B	9.94E-37	1.19E-38	14.0372524	76.9671184	1.54582015
LILRB3	2.57E-16	2.23E-17	8.7604532	28.478709	1.54495367
NES	9.40E-30	2.06E-31	12.3978113	60.4412163	1.5442686
NCOA7	1.13E-14	1.18E-15	8.2412524	24.5705025	1.54201441
FTSJ1	4.00E-41	3.25E-43	15.0245763	87.3995116	1.54195617
S100A4	6.39E-28	1.64E-29	11.9472772	56.1008932	1.54084198
CCL13	1.64E-09	3.14E-10	6.4054304	12.3217584	1.54067941
ZNF593	1.36E-36	1.65E-38	14.0065344	76.647875	1.54046194
CD38	3.22E-18	2.26E-19	9.3341474	33.0066519	1.54043582
LUM	1.10E-18	7.33E-20	9.47105	34.1184728	1.5395485
COL5A3	4.70E-16	4.21E-17	8.678871	27.8524438	1.53916798
CLEC7A	7.52E-09	1.57E-09	6.138001	10.7557885	1.53868878
CALU	5.18E-33	8.63E-35	13.1761417	68.1515851	1.53713281
LAMA4	1.67E-40	1.41E-42	14.8884585	85.9423781	1.53658682
TMEM45A	1.45E-17	1.10E-18	9.1396559	31.4476274	1.53639615
MIAT	5.97E-15	6.06E-16	8.3300445	25.2257136	1.53600973
PACS1	1.86E-34	2.74E-36	13.5137484	71.573944	1.53561139
MAP4K1	2.76E-19	1.72E-20	9.6455729	35.5528187	1.52857563
MYDGF	1.87E-40	1.59E-42	14.8771728	85.8218247	1.5284758
TYROBP	8.38E-28	2.18E-29	11.9176478	55.8187805	1.52819273
MX2	2.33E-14	2.52E-15	8.1392332	23.8245095	1.52806429
C2CD4B	1.89E-14	2.03E-15	8.168676	24.0390513	1.52476545
SERPINB9	6.17E-15	6.28E-16	8.3253339	25.1908153	1.52427241
COL7A1	3.79E-11	5.97E-12	7.0292221	16.1965266	1.52311472
CD300A	2.89E-20	1.61E-21	9.9248911	37.8873275	1.52287067
GALK1	2.57E-30	5.39E-32	12.5336806	61.7683105	1.52213957
TPSAB1	2.17E-11	3.33E-12	7.1175243	16.7695831	1.52177124
ATF5	5.46E-29	1.27E-30	12.2113221	58.6332484	1.52042623
RAB34	7.90E-28	2.05E-29	11.9239794	55.8790314	1.52034389
PDK1	1.12E-24	3.85E-26	11.1231913	48.4159249	1.51965153
SNX20	1.51E-19	9.12E-21	9.7208539	36.1773357	1.51898735
HAVCR2	8.18E-24	3.12E-25	10.8942415	46.3427832	1.51872241
CCDC3	1.67E-14	1.77E-15	8.1865332	24.1694699	1.51800754
IMPDH1	1.02E-61	2.47E-64	19.322327	135.7085583	1.51687063
C3	7.40E-08	1.75E-08	5.7170597	8.4100225	1.51602502
CCL4	1.99E-07	4.99E-08	5.5262324	7.3954736	1.51451656
WFS1	7.99E-39	7.74E-41	14.5142969	81.9673027	1.51426668
CECR1	9.88E-21	5.24E-22	10.0561138	39.000276	1.5139393
TNFRSF17	1.09E-13	1.27E-14	7.9187448	22.23745	1.51174019
PLAUR	2.16E-13	2.59E-14	7.8191264	21.5318439	1.5115128
CLEC3B	2.11E-22	9.37E-24	10.5158243	42.9785528	1.51141519
DLC1	4.92E-29	1.14E-30	12.2223415	58.7396376	1.51128898
ST8SIA4	4.95E-13	6.22E-14	7.6964209	20.6726144	1.51056479
JSRP1	2.51E-15	2.44E-16	8.4505036	26.1233572	1.50812043
CD84	7.20E-18	5.26E-19	9.2307392	32.1747242	1.50799689
LYN	2.17E-24	7.73E-26	11.0471698	47.7244585	1.50794561
ABCC1	1.58E-47	7.97E-50	16.4085862	102.5160142	1.5063776
SLC1A4	3.38E-18	2.38E-19	9.3277962	32.9553598	1.50565455
TCF21	3.22E-22	1.46E-23	10.4660258	42.5417559	1.50444176
TESC	1.13E-18	7.54E-20	9.4677763	34.0917487	1.50255798
IKZF1	5.84E-16	5.27E-17	8.6498279	27.6305757	1.50223713
ESAM	2.70E-24	9.68E-26	11.0226856	47.5024098	1.50060511
ACP5	8.03E-29	1.90E-30	12.1704398	58.2390324	1.50043539
LOC340340	3.03E-07	7.82E-08	5.4425292	6.9602114	1.49974246
VIM	8.08E-29	1.91E-30	12.1696709	58.2316254	1.4996588
CTSC	1.00E-31	1.86E-33	12.8717802	65.1057767	1.49941829
C17orf96	6.76E-24	2.55E-25	10.9163819	46.5420413	1.49844224
PRDX4	1.36E-33	2.14E-35	13.3130901	69.5343996	1.49774164
CD40	1.81E-18	1.24E-19	9.4077121	33.6026208	1.49718581
IFIT3	4.18E-10	7.44E-11	6.6376682	13.7284233	1.49629181
ITGA5	1.39E-18	9.34E-20	9.4417767	33.8797448	1.49413956
CCL24	7.18E-19	4.67E-20	9.5255007	34.5639528	1.49412222
FIBIN	4.40E-10	7.85E-11	6.6291988	13.6763684	1.49229599
SCARA3	2.98E-18	2.09E-19	9.3439542	33.0859017	1.49056776
RIPK2	9.34E-30	2.04E-31	12.3984812	60.447739	1.4904592
CASP1	1.06E-26	3.00E-28	11.642877	53.2227824	1.49010849
FAM20C	3.75E-23	1.53E-24	10.7184503	44.7701451	1.48799611
CMTM7	6.38E-27	1.78E-28	11.6977566	53.7383347	1.48563367
HAPLN3	2.23E-19	1.37E-20	9.6720784	35.7723067	1.47965913
LAMA5	1.19E-30	2.44E-32	12.6135691	62.5524337	1.47732338
HIST2H4A	2.14E-17	1.64E-18	9.0894977	31.0495129	1.47587606
PEA15	1.06E-37	1.15E-39	14.2593703	79.2854856	1.47485552
GNA15	2.19E-23	8.75E-25	10.7805331	45.3236164	1.47431891
ETV5	1.26E-29	2.79E-31	12.3667374	60.1388663	1.47260866
IFNAR2	2.11E-35	2.86E-37	13.7326124	73.8162644	1.47203173
STAT1	1.25E-16	1.04E-17	8.8573277	29.2281502	1.47201488
ARHGAP9	1.76E-13	2.09E-14	7.8490903	21.7433261	1.47111062
ZYX	2.29E-34	3.40E-36	13.4926386	71.3586382	1.47061914
LRP8	6.26E-19	4.05E-20	9.5426805	34.7048909	1.47050361
AIF1	6.90E-31	1.38E-32	12.671457	63.1223621	1.47012259
ADAMTS9	4.03E-15	4.01E-16	8.3849044	25.6332761	1.46944344
TACSTD2	5.77E-07	1.55E-07	5.313357	6.3002669	1.468547
RHOH	4.98E-09	1.01E-09	6.2113333	11.1794057	1.4665499
CSF1R	2.32E-36	2.89E-38	13.9528814	76.0910888	1.46595588
PILRA	1.64E-13	1.95E-14	7.8589277	21.8128994	1.46477843
CHN1	9.20E-11	1.51E-11	6.8870899	15.2867728	1.46230375
HID1	2.56E-30	5.35E-32	12.5343952	61.775312	1.46060823
WISP1	9.80E-09	2.08E-09	6.0902317	10.4822091	1.46022219
CD81	7.62E-52	3.19E-54	17.3063163	112.5749078	1.4602045
LOC100293559	1.50E-24	5.23E-26	11.0896843	48.11078	1.45888112
CD248	1.25E-19	7.52E-21	9.7436638	36.3672469	1.45839579
SNX10	2.28E-08	5.07E-09	5.9363131	9.6134913	1.45795981
HGF	1.32E-07	3.24E-08	5.605298	7.8120944	1.45465482
TIMP2	1.49E-32	2.57E-34	13.0684746	67.0697643	1.45433061
TUBB2A	1.00E-21	4.80E-23	10.3307311	41.3621515	1.45426922
KLHL5	1.43E-12	1.90E-13	7.5376711	19.5773772	1.45335852
CDC42EP2	2.30E-22	1.03E-23	10.5053117	42.8862273	1.45091537
C2CD4A	1.45E-08	3.16E-09	6.0184143	10.0744363	1.45004458
FGD3	2.09E-18	1.44E-19	9.3896037	33.4556018	1.44991314
GPX7	6.88E-13	8.80E-14	7.6473261	20.3319189	1.44984983
EMP3	2.98E-26	8.86E-28	11.528087	52.1492447	1.44902528
SDC3	3.54E-43	2.43E-45	15.4749765	92.2608001	1.44887519
FPR2	2.00E-05	6.67E-06	4.5465104	2.681574	1.44660457
PITPNC1	3.92E-44	2.50E-46	15.6825472	94.5208333	1.44572043
MAFB	2.96E-26	8.79E-28	11.5289669	52.1574479	1.44536916
CYP21A2	1.74E-17	1.33E-18	9.1162973	31.262023	1.44420131
SDF2L1	1.28E-41	1.00E-43	15.1336009	88.5707142	1.44238741
VSNL1	1.01E-17	7.56E-19	9.185878	31.8159405	1.44186558
B9D1	2.91E-28	7.21E-30	12.0326041	56.9156517	1.44148765
IKZF3	1.19E-12	1.56E-13	7.5654135	19.7674343	1.44014743
GPRC5B	5.01E-29	1.17E-30	12.2202084	58.7190382	1.43978271
LAMC1	1.41E-24	4.90E-26	11.0968314	48.1758183	1.43952196
SLFN11	3.93E-21	1.99E-22	10.1680741	39.9578971	1.43942557
CTLA4	1.84E-10	3.13E-11	6.7740142	14.5742359	1.4390369
XBP1	2.09E-14	2.25E-15	8.1546651	23.9368815	1.43903578
SDC2	4.28E-19	2.72E-20	9.5906304	35.0992265	1.43885791
CEP128	3.75E-12	5.24E-13	7.3909544	18.5817826	1.43801847
CD4	7.70E-31	1.55E-32	12.6596476	63.005976	1.43754436
RNF145	4.80E-30	1.03E-31	12.4679824	61.1255802	1.43701908
NQO1	3.09E-10	5.40E-11	6.6883809	14.0413019	1.43667123
PRAF2	7.12E-39	6.84E-41	14.5259147	82.090044	1.43651037
CLEC4E	3.63E-08	8.27E-09	5.8505833	9.1381453	1.43589575
HYAL2	4.64E-28	1.17E-29	11.9826985	56.4387013	1.43317122
PMEPA1	3.23E-25	1.06E-26	11.2627314	49.6930195	1.43310201
TRAM2	1.77E-34	2.60E-36	13.5188974	71.6264863	1.43282233
WAS	1.01E-21	4.85E-23	10.3296675	41.3529198	1.43200497
HLA-DRB1	5.09E-40	4.46E-42	14.7814936	84.8013931	1.43105578
FGD2	4.36E-22	2.01E-23	10.4298035	42.2249213	1.43054102
NT5DC2	1.65E-43	1.10E-45	15.5472361	93.0461973	1.43049989
SLC7A5	2.79E-17	2.17E-18	9.0549734	30.7764365	1.43041072
DDIT4	7.26E-17	5.93E-18	8.928774	29.7848678	1.42895031
ITGB3	1.10E-27	2.90E-29	11.8879757	55.5366831	1.42769234
ZC3H12A	4.49E-18	3.21E-19	9.2915018	32.6627382	1.42491245
HLA-DQA1	0.0547	0.0345	2.1187382	-5.2220397	1.4247446
HIF1A	1.77E-27	4.73E-29	11.836929	55.0523618	1.42471253
GRINA	9.77E-28	2.56E-29	11.9011588	55.6619653	1.42418026
SLC17A9	2.36E-22	1.06E-23	10.5023106	42.8598819	1.4237171
CLDN5	8.35E-22	3.96E-23	10.3526022	41.5521332	1.42350844
GJC1	4.76E-10	8.53E-11	6.6160478	13.5956529	1.42340757
SELL	1.03E-05	3.29E-06	4.6982151	3.3562991	1.42332162
ZEB1	5.15E-15	5.20E-16	8.3504591	25.3771332	1.42266424
EDNRB	3.81E-28	9.51E-30	12.0039217	56.6413881	1.41904732
VCAM1	2.11E-15	2.04E-16	8.4740992	26.3003612	1.41835613
ARHGAP28	7.88E-21	4.14E-22	10.0834072	39.2330429	1.4180358
CD274	2.47E-07	6.27E-08	5.4836593	7.1733441	1.4162721
LOXL1	8.69E-17	7.15E-18	8.9051139	29.6001319	1.41468379
LYZ	4.89E-37	5.66E-39	14.1083844	77.7076688	1.41396828
AKR1B1	8.35E-24	3.19E-25	10.8919154	46.3218639	1.41326936
ANXA6	1.81E-23	7.14E-25	10.8029998	45.5244285	1.41241545
CYBA	1.02E-31	1.90E-33	12.8699626	65.0877034	1.41140458
SHMT2	1.85E-44	1.14E-46	15.7536255	95.29747	1.41066305
APCDD1	6.12E-20	3.55E-21	9.8323969	37.1090349	1.40962354
BTG2	1.92E-14	2.06E-15	8.1664598	24.022881	1.40947936
IGHV1-69	0.000357	0.000145	3.824995	-0.2428663	1.40928047
MRC1	5.12E-15	5.16E-16	8.3513938	25.3840726	1.40916639
ADORA2A	3.96E-23	1.63E-24	10.7116629	44.7097637	1.40832103
OSBPL3	7.68E-33	1.30E-34	13.1360147	67.7478426	1.40707909
PTGS1	3.80E-08	8.67E-09	5.8422121	9.0920576	1.40611314
IL4I1	4.07E-17	3.23E-18	9.0050014	30.3825507	1.40487867
SLA	9.13E-13	1.19E-13	7.6049617	20.0393544	1.4045377
CTSH	1.22E-26	3.47E-28	11.6272909	53.0766342	1.40316659
FLT1	7.89E-20	4.63E-21	9.8011102	36.8469404	1.40313312
ITGA8	7.59E-21	3.98E-22	10.0879092	39.2714802	1.40091668
PLA2G7	4.12E-15	4.10E-16	8.3818097	25.61023	1.39936918
MYO1F	2.09E-21	1.03E-22	10.2430615	40.6033774	1.39928207
SIRPB1	1.53E-07	3.78E-08	5.5771057	7.6629319	1.39859519
MIR155HG	2.92E-08	6.58E-09	5.8907688	9.3602005	1.39689028
PF4	1.60E-12	2.13E-13	7.5210844	19.4640187	1.39531215
CBX6	7.04E-28	1.82E-29	11.9365276	55.998494	1.39514344
LILRA5	7.22E-08	1.71E-08	5.7216643	8.4348833	1.3934726
SLC19A1	2.04E-21	1.01E-22	10.2457729	40.6267779	1.39031209
FMNL1	1.24E-21	6.01E-23	10.3051972	41.1407007	1.39017631
CYTH4	6.47E-20	3.77E-21	9.8254432	37.0507306	1.38885371
KLK6	3.13E-05	1.07E-05	4.4416789	2.2273561	1.38822467
BHLHE40	3.18E-25	1.04E-26	11.2648937	49.7128882	1.38798209
TEK	6.28E-22	2.94E-23	10.3864955	41.8470852	1.38785879
PCDH18	1.82E-26	5.28E-28	11.5829968	52.6619526	1.38710767
HLA-DOA	3.23E-16	2.85E-17	8.7291993	28.2382601	1.38600385
P2RY8	3.78E-16	3.35E-17	8.7083143	28.077949	1.38589032
MAPKAPK2	8.00E-31	1.61E-32	12.6556385	62.9664781	1.38584149
SPCS3	4.45E-37	5.13E-39	14.1178308	77.8061498	1.38561252
HLA-DOB	3.02E-10	5.28E-11	6.6921039	14.0643515	1.38434045
PLEKHO1	1.80E-32	3.14E-34	13.0485769	66.8703555	1.38415984
ASRGL1	3.38E-19	2.12E-20	9.6203737	35.3445488	1.38410374
RASSF2	7.88E-13	1.01E-13	7.6270793	20.1919311	1.38321854
DOCK8	1.49E-16	1.26E-17	8.8331092	29.0402052	1.38311768
CPXM1	7.13E-17	5.82E-18	8.9311754	29.8036385	1.38272375
GNG7	2.54E-20	1.41E-21	9.9403831	38.0181872	1.38263885
MASP1	1.14E-07	2.77E-08	5.6344203	7.9668831	1.38083517
NKG7	1.01E-15	9.34E-17	8.575731	27.0671191	1.3790273
SRD5A3	1.19E-12	1.56E-13	7.5654261	19.7675204	1.37815717
MYEOV	1.11E-20	5.95E-22	10.0413196	38.8742898	1.37775202
MAFF	9.22E-12	1.35E-12	7.2518307	17.6526337	1.37728756
IGKV1-5	5.53E-37	6.46E-39	14.0957489	77.57599	1.37615526
SOD3	2.08E-19	1.27E-20	9.6812627	35.8484611	1.37559039
SYTL1	1.73E-36	2.12E-38	13.9824788	76.3981081	1.37387598
DPP7	4.96E-37	5.74E-39	14.107014	77.6933846	1.3729047
SVEP1	3.03E-20	1.70E-21	9.9188179	37.8360667	1.37262396
CIITA	9.69E-18	7.20E-19	9.1918379	31.8635305	1.37227867
BTBD19	2.53E-12	3.47E-13	7.4505406	18.9841863	1.37046967
ARL4C	1.03E-17	7.71E-19	9.1834734	31.7967458	1.36991373
LAMP3	2.49E-08	5.57E-09	5.9199509	9.522296	1.36940148
GLT8D2	7.30E-11	1.19E-11	6.924059	15.5218949	1.36931665
CLPTM1L	1.08E-30	2.20E-32	12.6242087	62.6570753	1.36607098
ALPL	4.00E-07	1.05E-07	5.3872575	6.6760754	1.36564669
DCPS	5.19E-38	5.48E-40	14.3299089	80.0253351	1.36559917
PSMB9	1.42E-25	4.48E-27	11.3552275	50.5451188	1.36531788
LINC00467	6.76E-12	9.73E-13	7.3001123	17.9734305	1.36530473
ADGRF1	1.70E-05	5.60E-06	4.5843809	2.8480833	1.36502455
LDB2	1.54E-11	2.31E-12	7.1717634	17.1245436	1.36351237
MICB	2.19E-18	1.50E-19	9.383956	33.4097919	1.36342408
CSRP2	6.33E-09	1.31E-09	6.1688892	10.9336838	1.36168383
RASA4	2.10E-23	8.35E-25	10.7856804	45.3696003	1.35995964
LAMA2	5.72E-24	2.14E-25	10.9357946	46.7169675	1.35988347
KIRREL	3.92E-20	2.23E-21	9.8873193	37.5705592	1.35814857
GMFG	1.96E-19	1.20E-20	9.6882177	35.9061651	1.35783451
ALOX5	2.93E-10	5.12E-11	6.6969805	14.0945595	1.35777488
FBLN5	3.21E-24	1.16E-25	11.0024349	47.3189956	1.35761487
TRPV2	5.00E-27	1.38E-28	11.7242511	53.9877601	1.3573984
EGR3	4.79E-07	1.27E-07	5.3510795	6.4915122	1.35688766
LAIR1	7.57E-21	3.97E-22	10.0882511	39.2743998	1.35675877
TSPAN2	3.26E-11	5.09E-12	7.0532515	16.3518769	1.35501028
PAPPA	1.22E-06	3.42E-07	5.1597542	5.5342101	1.35492608
AMOTL1	1.70E-16	1.45E-17	8.8157105	28.9054244	1.3538721
LILRA2	3.72E-07	9.71E-08	5.4017597	6.750374	1.35290059
TAP1	3.74E-29	8.59E-31	12.2517446	59.0237876	1.35186669
TSC22D3	2.38E-12	3.25E-13	7.4603606	19.0507592	1.35161799
SOD2	6.09E-10	1.11E-10	6.5746511	13.3424732	1.35092643
FOXF1	1.30E-26	3.72E-28	11.6200802	53.0090614	1.34689371
FGF7	1.01E-05	3.24E-06	4.7020669	3.3736977	1.34622255
EMILIN1	8.36E-30	1.82E-31	12.4102659	60.5625219	1.34550991
TRBC1	7.37E-12	1.07E-12	7.286632	17.8836858	1.34474914
TM9SF1	5.66E-39	5.34E-41	14.5492516	82.3367304	1.34355613
G0S2	0.000636	0.00027	3.6653073	-0.8255823	1.34257792
CSF1	7.40E-21	3.87E-22	10.0910765	39.2985285	1.34253529
ANKRD22	2.34E-10	4.04E-11	6.7343671	14.3267761	1.34236005
ANGPTL4	1.64E-14	1.74E-15	8.1892691	24.189471	1.34171845
PHF19	2.24E-23	8.97E-25	10.7777319	45.2985981	1.34147037
RUNX2	3.88E-15	3.85E-16	8.3901961	25.6726993	1.34004381
FOXQ1	1.60E-13	1.90E-14	7.8627504	21.8399535	1.34004021
FJX1	3.61E-12	5.03E-13	7.3967354	18.620707	1.34001102
MIR663AHG	5.65E-13	7.15E-14	7.6768225	20.5363984	1.33988282
MXRA8	4.42E-24	1.63E-25	10.9658378	46.9880839	1.33925256
ENO1	2.93E-43	2.00E-45	15.4929605	92.4561318	1.33791887
GAS1	0.0016	0.000727	3.3978448	-1.7483717	1.33766729
IGFLR1	2.37E-19	1.46E-20	9.6649874	35.7135442	1.33728834
HSPA6	1.08E-09	2.02E-10	6.4775717	12.7540994	1.33679191
GZMK	1.31E-08	2.84E-09	6.0368871	10.1789168	1.33574753
SIRPA	1.42E-21	6.91E-23	10.2892758	41.0028066	1.33440107
CCL18	0.00155	0.000702	3.4075306	-1.7161229	1.33268785
C1QA	1.71E-32	2.97E-34	13.0542535	66.9272279	1.33213617
VNN2	4.93E-07	1.31E-07	5.3449143	6.4601723	1.33125932
ARNTL2	1.08E-22	4.62E-24	10.5951519	43.6772343	1.33044072
ATP11A	1.03E-10	1.70E-11	6.8689581	15.1718439	1.32979198
POU2F2	3.90E-11	6.14E-12	7.0248411	16.1682511	1.32967799
CD37	1.09E-07	2.63E-08	5.6433769	8.0146332	1.32904002
PRRX1	2.64E-07	6.74E-08	5.4701902	7.1033893	1.32822127
TCIRG1	2.69E-37	3.03E-39	14.1677152	78.3267282	1.32641322
CFP	4.10E-15	4.08E-16	8.3825822	25.615982	1.32618773
GIMAP1	1.33E-18	8.97E-20	9.4467435	33.9202125	1.32601514
CNPY3	1.57E-35	2.09E-37	13.7625529	74.1244203	1.32595097
TNFAIP8L1	6.00E-53	2.37E-55	17.5345128	115.1587786	1.32369043
MFAP2	6.63E-13	8.46E-14	7.6529745	20.3710258	1.32346911
RPL22L1	8.03E-32	1.47E-33	12.8950707	65.3374866	1.32164185
HIP1	2.05E-21	1.01E-22	10.2452882	40.6225942	1.32027381
PLCG2	3.43E-15	3.39E-16	8.4071612	25.7992201	1.31869744
ARHGDIB	3.45E-22	1.57E-23	10.4577486	42.4692901	1.3177923
RASSF5	2.01E-11	3.06E-12	7.1301348	16.85191	1.31770481
JAML	6.41E-16	5.83E-17	8.6369068	27.5320521	1.31740382
CTSB	3.01E-26	8.93E-28	11.5272286	52.1412412	1.31510374
HLX	6.95E-24	2.63E-25	10.9130244	46.5118079	1.31399281
SRPRA	1.64E-45	9.27E-48	15.981153	97.7926515	1.31368959
TRIM69	8.78E-28	2.29E-29	11.9126688	55.771415	1.31249147
SYNGR1	1.41E-12	1.88E-13	7.5393931	19.5891576	1.31129255
NMUR2	0.000182	7.05E-05	4.0040202	0.4384329	1.3107371
IL21R	6.30E-11	1.02E-11	6.9480138	15.6748142	1.30858672
LTBP3	2.97E-28	7.39E-30	12.0301037	56.8917276	1.30793208
IFI30	2.73E-25	8.86E-27	11.2818746	49.8690102	1.30684324
FAP	1.05E-07	2.54E-08	5.6496956	8.0483603	1.30641164
MAP3K3	1.05E-27	2.75E-29	11.8934341	55.5885448	1.30607013
IGFBP4	2.32E-17	1.79E-18	9.0788057	30.96486	1.30499075
NINJ1	1.80E-21	8.84E-23	10.261001	40.7582815	1.3044791
TNS4	2.82E-08	6.35E-09	5.8969498	9.3944745	1.30438966
F2R	4.66E-22	2.15E-23	10.4217235	42.1543472	1.30381017
MCUB	1.02E-19	6.08E-21	9.7688824	36.5775817	1.30079221
LCP1	1.81E-10	3.07E-11	6.776977	14.5927776	1.29916125
SIK1	3.78E-07	9.89E-08	5.3983913	6.7331007	1.29910721
CEBPD	6.65E-29	1.56E-30	12.1905772	58.4331153	1.29745306
NFKB2	1.43E-17	1.08E-18	9.1419301	31.4657164	1.29679209
SAA4	3.47E-09	6.92E-10	6.2751962	11.5518958	1.29644873
SHANK3	6.27E-17	5.08E-18	8.9483327	29.9378592	1.29492166
PTPRM	1.10E-20	5.89E-22	10.0424479	38.8838935	1.29401827
RHOJ	4.06E-12	5.70E-13	7.378588	18.498602	1.29385463
DCN	3.27E-13	4.02E-14	7.7577773	21.100882	1.29338616
TRIM7	3.65E-09	7.31E-10	6.2661926	11.4991801	1.29177018
ELK3	5.33E-15	5.39E-16	8.345645	25.3413997	1.28975782
CXCR4	3.46E-07	8.98E-08	5.416599	6.826586	1.28626448
F2RL2	2.81E-15	2.74E-16	8.43491	26.0065909	1.28614449
CALCRL	4.04E-08	9.26E-09	5.8306691	9.0286037	1.28596611
ADAMTS5	3.65E-13	4.52E-14	7.7414221	20.9864539	1.28559572
ZAK	3.69E-20	2.08E-21	9.8949893	37.6351562	1.2853584
GNAI2	1.21E-30	2.49E-32	12.6118178	62.5352147	1.28500129
TIFA	1.23E-16	1.03E-17	8.858796	29.2395578	1.28395377
GM2A	1.30E-19	7.81E-21	9.7392311	36.3303166	1.28267903
A2M	1.76E-31	3.33E-33	12.8137843	64.5297909	1.28202059
AXDND1	5.83E-06	1.79E-06	4.8258839	3.9399825	1.27916807
ARID5A	2.05E-22	9.12E-24	10.5188373	43.0050253	1.27915438
DUSP5	6.50E-11	1.05E-11	6.9428338	15.641709	1.27847293
SNED1	1.74E-15	1.66E-16	8.5010837	26.5032556	1.27745499
IRAK3	1.58E-14	1.68E-15	8.1940744	24.2246134	1.27615995
SRPRB	1.77E-38	1.78E-40	14.4362378	81.1437873	1.27506874
S100A11	3.98E-50	1.78E-52	16.9518962	108.5826732	1.27472742
SAMHD1	1.38E-31	2.58E-33	12.8390257	64.7802999	1.27114928
KIAA1462	3.73E-14	4.12E-15	8.0723711	23.3395822	1.27091796
INPP4A	1.26E-18	8.46E-20	9.4536986	33.976905	1.26662417
PALMD	8.27E-14	9.51E-15	7.9581242	22.518352	1.26582437
SH3PXD2B	1.49E-12	1.98E-13	7.5313118	19.533892	1.26364229
BTN3A3	1.49E-25	4.73E-27	11.3493694	50.4910224	1.26340567
CTSG	2.04E-06	5.90E-07	5.0519603	5.0088345	1.2625149
ORAI2	8.55E-21	4.50E-22	10.0735782	39.1491678	1.26227705
HSPG2	8.66E-24	3.32E-25	10.8876905	46.2838769	1.26210687
GNB5	6.18E-18	4.49E-19	9.2502429	32.3311108	1.26130365
SAMD9L	8.31E-19	5.45E-20	9.5068843	34.4114375	1.26055205
TBC1D10C	5.38E-11	8.62E-12	6.9732697	15.8365207	1.26039932
RGS19	4.97E-23	2.06E-24	10.685638	44.4784773	1.26013538
PTPRC	2.05E-08	4.53E-09	5.9561185	9.7241746	1.25922029
SCPEP1	8.48E-22	4.02E-23	10.3508443	41.5368532	1.2579876
SPATS2	1.41E-27	3.73E-29	11.8617842	55.2880265	1.25775102
IL18BP	1.00E-18	6.66E-20	9.4827214	34.2138046	1.2567175
LMCD1	1.19E-15	1.11E-16	8.5529048	26.894293	1.2544926
PLA2G16	4.43E-15	4.43E-16	8.3716982	25.534975	1.25433618
SPHK1	1.03E-09	1.93E-10	6.4851899	12.7999986	1.25384973
ASAP1	1.45E-09	2.77E-10	6.4260417	12.444855	1.2538482
CREM	1.63E-12	2.18E-13	7.5179073	19.4423285	1.25348887
BCAT1	2.52E-08	5.63E-09	5.9181856	9.5124699	1.25328801
C16orf54	1.25E-06	3.49E-07	5.1558541	5.5150252	1.25209194
EHD1	1.85E-17	1.41E-18	9.1083635	31.1990625	1.25188905
S1PR3	2.62E-06	7.68E-07	4.9991969	4.7553662	1.25100098
TRA	7.97E-11	1.30E-11	6.9100965	15.4329692	1.25088547
INPP5D	3.28E-24	1.20E-25	10.9995182	47.2925966	1.24977433
PLEC	1.27E-15	1.19E-16	8.5438639	26.8259387	1.24976423
UPP1	1.12E-22	4.82E-24	10.5905368	43.6364901	1.24943695
ETS1	1.43E-16	1.20E-17	8.8392906	29.0881385	1.24914532
NFIC	1.07E-25	3.35E-27	11.3862643	50.8320213	1.24868872
FCGR2B	2.34E-11	3.60E-12	7.1057793	16.6930164	1.24865541
FEZ1	2.17E-19	1.33E-20	9.6757724	35.8029304	1.24589451
ADAM19	1.92E-15	1.84E-16	8.4871232	26.3982252	1.2442121
AKT1S1	2.73E-25	8.87E-27	11.2818264	49.8685667	1.24402462
ARPC1B	2.38E-55	8.11E-58	18.0297032	120.7993327	1.24311373
BCL3	5.60E-28	1.42E-29	11.9620951	56.2421372	1.24230908
STAT3	2.27E-28	5.59E-30	12.0588762	57.1672081	1.24220032
DEGS1	4.58E-14	5.11E-15	8.0431979	23.1289934	1.24030672
BCKDK	7.27E-41	6.01E-43	14.9678267	86.7913123	1.24008031
AGTRAP	5.43E-34	8.33E-36	13.4053972	70.4706725	1.23972827
YIF1B	6.01E-46	3.29E-48	16.0744855	98.8201028	1.23972427
RFTN1	1.10E-16	9.15E-18	8.8738292	29.3564321	1.23859418
CSTA	9.25E-08	2.22E-08	5.6742572	8.1797829	1.23834017
TRAF1	2.97E-12	4.10E-13	7.4265233	18.8216705	1.23804442
SRGAP2C	9.68E-12	1.42E-12	7.2442293	17.6022889	1.23786801
NBEAL2	4.67E-36	5.96E-38	13.8834579	75.3721936	1.23760832
ZDHHC18	2.73E-21	1.37E-22	10.2112481	40.3291328	1.23752636
DENND5A	4.62E-12	6.53E-13	7.3586391	18.3646614	1.23719856
CREB3L2	5.47E-31	1.08E-32	12.6957475	63.3619457	1.2365371
AIM2	1.12E-08	2.38E-09	6.0666588	10.3478958	1.23525494
NUAK1	1.92E-22	8.47E-24	10.5271436	43.0780321	1.23488053
C8orf4	1.62E-07	4.01E-08	5.5666464	7.6077644	1.23455955
GJA4	2.97E-15	2.92E-16	8.426783	25.9458015	1.23417899
RRP12	1.99E-26	5.79E-28	11.573177	52.5701523	1.23262651
SERPINH1	6.96E-17	5.66E-18	8.934527	29.8298423	1.23148072
TNFSF8	1.57E-11	2.36E-12	7.1688695	17.105548	1.2311043
TPM4	1.83E-43	1.23E-45	15.5372324	92.937378	1.23080573
SIRPG	9.37E-10	1.74E-10	6.5014038	12.897842	1.22961797
LOC100132388	2.53E-29	5.75E-31	12.2928273	59.4214724	1.22904944
LIMK1	1.53E-39	1.38E-41	14.6760366	83.6800631	1.22895984
TNFRSF1B	3.17E-17	2.48E-18	9.0381106	30.6433398	1.22815413
CYB5R3	3.01E-26	8.94E-28	11.5272047	52.1410188	1.22799368
MSC	1.45E-14	1.53E-15	8.2066147	24.3164013	1.22759267
TXNDC15	5.03E-20	2.89E-21	9.8565267	37.3115785	1.2271567
RAPGEF3	4.04E-18	2.87E-19	9.3050601	32.7719532	1.22693228
KCNAB2	1.20E-24	4.13E-26	11.1153839	48.3447703	1.22573335
LTBP2	3.37E-12	4.68E-13	7.4072643	18.6916638	1.22549821
MRVI1	2.80E-16	2.44E-17	8.7488942	28.3897042	1.22525377
CCR1	4.75E-08	1.10E-08	5.8006915	8.8643315	1.22457975
MIF	3.08E-41	2.47E-43	15.0502215	87.6746808	1.22439357
DPYSL3	2.85E-12	3.93E-13	7.4325335	18.8622991	1.22418439
GNG2	9.12E-18	6.75E-19	9.1998989	31.9279357	1.2238952
FLI1	4.70E-17	3.76E-18	8.9860926	30.2339352	1.22356842
ADM	3.66E-17	2.89E-18	9.0190296	30.4929581	1.22302343
C5AR1	5.80E-07	1.56E-07	5.3120995	6.2939128	1.22137515
LILRB4	1.28E-14	1.34E-15	8.2241063	24.4446142	1.22077512
COL27A1	1.02E-09	1.91E-10	6.4869629	12.8106879	1.2195307
TAP2	3.36E-13	4.14E-14	7.7537185	21.0724664	1.2187961
CRELD2	5.73E-38	6.08E-40	14.3200603	79.9219346	1.21878296
SFXN3	1.61E-31	3.03E-33	12.82296	64.6208244	1.21790583
ZFP36L1	6.60E-21	3.43E-22	10.1049877	39.4173995	1.21750044
CYP7B1	1.27E-07	3.11E-08	5.6127976	7.8518872	1.21690482
PRF1	9.61E-18	7.14E-19	9.1929459	31.8723813	1.21672874
MYL9	9.28E-13	1.21E-13	7.6024457	20.0220209	1.21597529
CSGALNACT2	1.55E-17	1.17E-18	9.1315709	31.3833454	1.21582583
LILRA6	4.99E-11	7.96E-12	6.9854558	15.9147216	1.2156522
ADAMTSL4	1.49E-15	1.41E-16	8.5221529	26.6620203	1.21555249
GPX1	2.21E-45	1.27E-47	15.9529947	97.4831134	1.2155514
PP7080	9.81E-06	3.12E-06	4.7094942	3.4072832	1.21480002
ARMCX3	5.57E-36	7.14E-38	13.8661071	75.1927972	1.21426275
HS3ST3B1	2.41E-06	7.04E-07	5.0167141	4.8392465	1.2131408
ITIH5	3.81E-14	4.22E-15	8.0693513	23.3177554	1.21214929
TNFRSF11B	7.43E-05	2.70E-05	4.2319436	1.3483436	1.21142064
FICD	6.03E-28	1.55E-29	11.9534767	56.1599736	1.21138609
TBX2	7.63E-31	1.53E-32	12.6608679	63.018	1.21120565
PTPRCAP	7.39E-14	8.46E-15	7.9742168	22.6334638	1.20942975
SDK1	1.02E-10	1.68E-11	6.8704234	15.1811222	1.20919493
CHST12	1.72E-28	4.20E-30	12.0883963	57.4502512	1.20901267
CH25H	2.50E-11	3.85E-12	7.0954787	16.6259523	1.20851718
ORAI1	1.67E-37	1.84E-39	14.2150375	78.8213767	1.20795772
CHSY1	3.34E-14	3.66E-15	8.0884362	23.4558075	1.20772855
TTC9	3.05E-15	2.99E-16	8.4234215	25.9206716	1.20711659
TEAD2	3.13E-27	8.58E-29	11.7745898	54.4626064	1.20710999
TGIF2	8.79E-21	4.64E-22	10.07011	39.1195851	1.20660281
SOX4	6.26E-17	5.07E-18	8.9484833	29.9390378	1.20657239
AXL	8.97E-28	2.34E-29	11.9103173	55.7490493	1.20641559
MAD2L2	1.03E-32	1.76E-34	13.1060981	67.4472607	1.20424676
FAM57A	4.30E-19	2.73E-20	9.5899643	35.0937389	1.20339523
TOR3A	3.62E-35	4.98E-37	13.678933	73.2646222	1.20237568
HYOU1	3.94E-25	1.30E-26	11.2407051	49.4907574	1.20141978
CD3E	1.82E-10	3.10E-11	6.7755367	14.5837632	1.20135698
LAG3	9.70E-19	6.43E-20	9.4870242	34.2489718	1.20111008
ALDH1L2	4.12E-09	8.30E-10	6.2449502	11.3750677	1.20069664
ANXA5	6.72E-24	2.54E-25	10.9170887	46.5484069	1.20061751
CMTM3	6.65E-28	1.71E-29	11.9427617	56.057872	1.20050769
FES	4.06E-19	2.56E-20	9.5975015	35.1558509	1.20046141
KXD1	4.60E-26	1.39E-27	11.4799429	51.700952	1.19897471
TFE3	1.06E-33	1.65E-35	13.3383126	69.7898977	1.19864315
FGD5	7.75E-21	4.06E-22	10.0854492	39.2504753	1.19772214
HSPA12B	9.89E-21	5.24E-22	10.0559338	38.9987417	1.19764902
KCNJ15	0.000405	0.000166	3.7907117	-0.3699617	1.19764273
STMN3	7.27E-20	4.25E-21	9.8111066	36.9306171	1.19361555
1-Sep	7.61E-18	5.57E-19	9.223616	32.1176694	1.19334755
CAD	1.53E-28	3.72E-30	12.1011576	57.5727347	1.19307291
LOC100129656	3.62E-17	2.85E-18	9.0206968	30.506088	1.19205837
ZNF385A	8.68E-24	3.33E-25	10.8872646	46.2800475	1.19119617
EMILIN2	1.35E-16	1.13E-17	8.8467734	29.1461968	1.19113249
CALR	2.11E-19	1.29E-20	9.6792294	35.8315963	1.19089672
ANGPT2	8.86E-14	1.02E-14	7.9482417	22.4477528	1.1902304
ME1	4.75E-09	9.64E-10	6.2198693	11.2290011	1.18966739
SH3TC1	5.93E-17	4.79E-18	8.9557363	29.9958366	1.18932376
MEOX1	5.23E-13	6.59E-14	7.6881997	20.6154396	1.18914537
FADS1	8.53E-15	8.79E-16	8.2805609	24.8598869	1.18884194
PMP22	1.23E-15	1.16E-16	8.5479265	26.8566475	1.18863126
CCDC167	2.16E-35	2.93E-37	13.7301887	73.7913334	1.18790585
RGS1	6.00E-04	0.000254	3.6816165	-0.7671533	1.18784225
GNB4	1.94E-14	2.07E-15	8.1654973	24.0158593	1.18769725
SHKBP1	3.67E-34	5.56E-36	13.4448477	70.8718416	1.18756633
TNFAIP8L2	3.05E-24	1.10E-25	11.0083865	47.3728775	1.18714511
H1FX	4.27E-24	1.57E-25	10.9695942	47.0220163	1.18668889
APBB1IP	5.89E-10	1.07E-10	6.5801454	13.3759972	1.18637162
CLU	6.77E-05	2.45E-05	4.2548801	1.4425323	1.18601701
APOBEC3A	0.000794	0.000342	3.602917	-1.0468145	1.18594833
SIGLEC10	6.56E-18	4.77E-19	9.2426444	32.2701544	1.18581197
TNXB	1.09E-11	1.62E-12	7.2249495	17.4747929	1.18529144
FMNL3	7.75E-15	7.96E-16	8.2938457	24.9579328	1.18504098
PTPN7	7.93E-18	5.82E-19	9.2182195	32.0744661	1.18435809
NFAM1	2.32E-13	2.80E-14	7.8086285	21.4579047	1.18201543
CCL19	0.0071	0.00367	2.9173713	-3.23687	1.18028018
TAGLN	1.66E-08	3.64E-09	5.9940478	9.9370521	1.17933602
GIMAP5	3.58E-21	1.80E-22	10.1793466	40.0547196	1.17909966
BTN3A1	9.37E-27	2.64E-28	11.6562755	53.3485144	1.17822592
GJD3	2.11E-24	7.49E-26	11.0506833	47.7563492	1.17805128
PRKCB	1.75E-10	2.98E-11	6.7820899	14.624792	1.1770754
BIRC5	1.05E-18	7.00E-20	9.4767139	34.1647254	1.1766215
COLGALT1	8.53E-33	1.45E-34	13.1250026	67.6371575	1.17644096
HOXB2	5.50E-21	2.83E-22	10.12731	39.6083812	1.17595261
MB21D1	6.58E-23	2.76E-24	10.6526936	44.186233	1.17542648
PLD3	1.78E-28	4.34E-30	12.0850222	57.417879	1.17492297
TRBV19	3.31E-10	5.81E-11	6.6769216	13.9704239	1.17485638
SPI1	1.52E-21	7.44E-23	10.2808002	40.9294596	1.17474842
CD209	7.38E-17	6.03E-18	8.9266561	29.7683164	1.17464348
TBXAS1	2.55E-35	3.46E-37	13.7140243	73.6251188	1.17320521
ENPP2	4.33E-13	5.41E-14	7.7160677	20.8094492	1.17239958
LY6E	7.43E-23	3.14E-24	10.6385049	44.0605528	1.17190366
YBX3	1.10E-21	5.29E-23	10.3197498	41.2668663	1.17067369
GPT2	1.75E-20	9.54E-22	9.9862975	38.406863	1.170454
PIK3CG	1.49E-14	1.58E-15	8.2024884	24.2861871	1.17009576
SASH1	7.46E-25	2.52E-26	11.16885	48.8326822	1.16933425
FCN1	2.01E-07	5.03E-08	5.5247485	7.3877058	1.16644678
PLS3	7.37E-21	3.85E-22	10.0916454	39.3033874	1.16642543
MYO1G	2.54E-14	2.76E-15	8.126971	23.7353392	1.16558047
STAB1	6.46E-17	5.24E-18	8.9444199	29.9072327	1.1623488
PIEZO1	2.95E-43	2.02E-45	15.492072	92.4464791	1.16132985
GYPC	4.96E-21	2.54E-22	10.1399191	39.7163894	1.16124978
ACSL1	5.93E-06	1.83E-06	4.821978	3.9219109	1.1579185
LIME1	6.58E-26	2.02E-27	11.4404321	51.3339209	1.15776751
C4orf32	3.65E-14	4.03E-15	8.0754217	23.3616375	1.15746684
MUC1	2.17E-10	3.72E-11	6.7470227	14.4056323	1.15744458
DENND6B	1.64E-17	1.24E-18	9.1243643	31.3260826	1.15721117
KCNE3	9.76E-11	1.61E-11	6.8777062	15.2272623	1.15574249
SLC7A1	3.98E-21	2.02E-22	10.1664589	39.9440298	1.15529401
APOBEC1	6.50E-07	1.76E-07	5.2890971	6.1779217	1.15521359
6-Sep	1.72E-10	2.91E-11	6.7854464	14.6458196	1.1539794
IFFO1	5.35E-23	2.22E-24	10.6770318	44.4020753	1.15326619
CYTIP	2.68E-08	6.00E-09	5.906959	9.4500431	1.15174276
YIPF2	8.11E-16	7.46E-17	8.6050363	27.2895207	1.15111307
IL7R	1.25E-06	3.49E-07	5.1557244	5.5143874	1.14954446
S100B	2.66E-13	3.24E-14	7.7881609	21.3139769	1.14892333
RTEL1	1.88E-22	8.29E-24	10.5295843	43.0994915	1.14869535
SLCO4A1	2.04E-19	1.25E-20	9.6833277	35.8655908	1.14803604
GUCY1B3	6.72E-10	1.23E-10	6.557707	13.2392368	1.14791442
WDR54	4.36E-35	6.04E-37	13.6603457	73.0738611	1.14774166
LTB	2.37E-08	5.29E-09	5.9290211	9.5728217	1.14728225
C17orf62	2.19E-24	7.78E-26	11.0465007	47.7183867	1.14268079
CDKN3	1.18E-11	1.75E-12	7.2136754	17.4003688	1.14152752
TMEM132A	8.56E-13	1.11E-13	7.6146754	20.1063191	1.1414491
ADGRA2	6.86E-14	7.82E-15	7.9848994	22.7099802	1.14081465
SUV39H1	2.93E-30	6.16E-32	12.5201849	61.6361249	1.14020606
PTPRG	8.72E-26	2.70E-27	11.4094769	51.046919	1.14017224
PKM	9.67E-29	2.31E-30	12.1502072	58.0442217	1.13986851
OSM	0.000597	0.000252	3.6833506	-0.7609266	1.13916713
TBXA2R	6.61E-13	8.43E-14	7.6533296	20.3734854	1.13912736
TRD	8.88E-11	1.46E-11	6.8928828	15.3235453	1.13755056
APOC1	2.02E-10	3.45E-11	6.7588972	14.4797365	1.13695452
SFRP2	0.000111	4.17E-05	4.1303947	0.9370839	1.136655
TFF2	0.00112	0.000493	3.5045926	-1.3880966	1.13650124
CD6	7.98E-12	1.16E-12	7.2743385	17.801962	1.13510271
RASSF4	2.87E-16	2.51E-17	8.7451453	28.3608573	1.13458227
MANF	2.75E-34	4.11E-36	13.4741606	71.1703162	1.13424934
BATF3	4.92E-14	5.52E-15	8.0326415	23.0529408	1.13403461
PREX1	6.09E-16	5.52E-17	8.6439364	27.585639	1.13225978
LRRC8C	1.68E-14	1.78E-15	8.185878	24.1646803	1.13162742
PLXDC1	2.73E-09	5.38E-10	6.316968	11.7973291	1.13090038
LRRC32	9.41E-25	3.20E-26	11.1430416	48.5969772	1.12981637
BTN3A2	1.67E-14	1.77E-15	8.1865305	24.1694499	1.12822079
SMOC2	7.58E-08	1.80E-08	5.7125949	8.3859338	1.12804708
CDK14	4.34E-15	4.34E-16	8.3745231	25.555992	1.12801952
S100A7	0.0013	0.000583	3.4591205	-1.5428715	1.12722488
LAPTM5	2.14E-13	2.57E-14	7.8206538	21.5426083	1.1270568
PGF	2.79E-17	2.18E-18	9.054611	30.7735745	1.12674578
HSD3B7	2.61E-27	7.11E-29	11.7942215	54.648127	1.12632045
DOCK11	4.08E-10	7.25E-11	6.6418905	13.7543957	1.12525603
ADGRE1	1.96E-10	3.35E-11	6.7635506	14.5088063	1.1251108
PHC2	3.21E-31	6.23E-33	12.7510052	63.9079151	1.12468263
RAB30	9.39E-16	8.69E-17	8.585179	27.1387577	1.12421951
TBC1D1	1.13E-18	7.51E-20	9.4682023	34.0952258	1.12403183
PRKAR2B	5.83E-10	1.06E-10	6.5819252	13.3868624	1.12397567
EVI2B	1.02E-10	1.68E-11	6.8705539	15.1819491	1.12315184
ERAP2	0.00166	0.00076	3.3853902	-1.7897095	1.12144372
CCNO	1.89E-11	2.88E-12	7.1393379	16.9120691	1.12017713
TGFB1I1	2.11E-19	1.29E-20	9.6792142	35.8314708	1.11843093
ZNF275	1.98E-19	1.21E-20	9.6868674	35.8949593	1.1182429
RBP5	6.07E-16	5.50E-17	8.644425	27.5893649	1.11778424
PPM1F	5.42E-24	2.02E-25	10.9419854	46.7727951	1.1175305
FAM69B	3.33E-16	2.94E-17	8.7250757	28.2065843	1.11698475
DOK2	1.44E-33	2.26E-35	13.3077028	69.47986	1.11686587
C1QTNF1	4.29E-14	4.77E-15	8.0524523	23.1957315	1.11534504
SERPINB8	9.98E-17	8.25E-18	8.8869825	29.4588138	1.11507863
RALGDS	8.75E-26	2.71E-27	11.4090458	51.0429248	1.11466155
TLR1	6.66E-06	2.07E-06	4.7962356	3.8031475	1.11451318
DCHS1	2.98E-20	1.67E-21	9.920887	37.8535288	1.11432747
TMEM110	5.92E-23	2.47E-24	10.6652426	44.2974827	1.11392547
IGSF6	2.89E-10	5.03E-11	6.699575	14.1106392	1.11384283
ST6GALNAC4	5.77E-18	4.18E-19	9.2590413	32.4017384	1.11354947
TPD52L1	8.31E-16	7.66E-17	8.6015294	27.2628753	1.11332513
GPX3	1.87E-14	2.00E-15	8.1706871	24.0537277	1.11186303
MDFIC	1.96E-10	3.35E-11	6.7636674	14.5095366	1.11155197
IRF9	1.47E-28	3.54E-30	12.1060455	57.6196691	1.11149203
PLXNA1	3.33E-29	7.61E-31	12.2641601	59.14389	1.11036977
C19orf66	1.67E-25	5.33E-27	11.3365766	50.3729473	1.10996421
FUOM	4.16E-23	1.71E-24	10.7059964	44.6593728	1.10972258
KREMEN1	2.36E-20	1.31E-21	9.9497807	38.0976376	1.10904295
DNLZ	1.10E-16	9.11E-18	8.874392	29.3608104	1.10775284
FAM129A	1.27E-07	3.09E-08	5.6139883	7.8582092	1.10773839
IL6	0.000902	0.000392	3.5666756	-1.1736583	1.1074982
SHC2	1.36E-15	1.28E-16	8.5351095	26.7598047	1.10588859
RAMP3	5.85E-16	5.29E-17	8.6495398	27.628378	1.10578885
SH2D2A	3.91E-21	1.98E-22	10.1685217	39.9617399	1.10578537
LBH	6.12E-13	7.77E-14	7.665022	20.454516	1.10453319
ABHD2	2.25E-16	1.94E-17	8.7781779	28.6153629	1.10400229
SLC9A3R2	1.71E-19	1.04E-20	9.705206	36.0472376	1.10395546
PBX2	1.59E-22	6.96E-24	10.5491312	43.2714751	1.10346791
WDR4	1.88E-17	1.44E-18	9.1060236	31.1805017	1.10342056
SLC7A11	3.84E-10	6.80E-11	6.6520286	13.8168148	1.10121749
STXBP1	1.16E-23	4.48E-25	10.8545546	45.9862738	1.1009596
TLR4	3.67E-13	4.55E-14	7.7405333	20.9802406	1.10094763
GBP2	4.98E-19	3.18E-20	9.5715269	34.9419502	1.10065357
CSGALNACT1	2.23E-06	6.46E-07	5.0338303	4.9214657	1.099823
MICALL1	3.61E-40	3.13E-42	14.814544	85.1535522	1.09967323
SEC61A1	5.09E-34	7.76E-36	13.4123491	70.5413212	1.09907813
TACC3	4.87E-28	1.23E-29	11.9773879	56.3880165	1.09649325
TRIM8	1.84E-23	7.28E-25	10.8009361	45.5059714	1.09623466
MEF2C	1.06E-11	1.56E-12	7.2303496	17.5104747	1.09470562
MAN2B1	1.58E-37	1.73E-39	14.2208175	78.8818472	1.09469195
MAB21L2	8.24E-12	1.20E-12	7.2693653	17.7689342	1.09460687
PKN1	9.92E-29	2.37E-30	12.1473642	58.0168629	1.09314082
RDX	7.14E-11	1.16E-11	6.9276384	15.5447167	1.09311698
ARHGAP15	2.33E-14	2.52E-15	8.1393963	23.8256966	1.09288167
ITPRIPL2	2.82E-18	1.97E-19	9.3512977	33.145285	1.09219131
GPR137B	3.46E-10	6.10E-11	6.6691265	13.9222692	1.09011734
IRF7	2.70E-15	2.63E-16	8.4403259	26.0471264	1.08749917
PREB	2.88E-47	1.48E-49	16.3532196	101.9016376	1.0869385
MIF-AS1	2.96E-37	3.34E-39	14.1584368	78.2298351	1.08661757
CARHSP1	6.65E-22	3.13E-23	10.3795107	41.786247	1.08632423
ATP2B4	2.02E-10	3.46E-11	6.7584661	14.4770443	1.08612268
TNXA	7.33E-10	1.35E-10	6.5428198	13.148722	1.08584032
DSE	5.04E-08	1.17E-08	5.7892151	8.8016418	1.08581153
MGAT1	8.86E-52	3.72E-54	17.2927426	112.4215361	1.08523924
GIMAP8	5.64E-19	3.63E-20	9.5558752	34.8132607	1.08460747
IDH2	7.73E-20	4.53E-21	9.8035485	36.8673444	1.08410284
TPK1	4.05E-08	9.29E-09	5.8300126	9.0249984	1.08391855
SNCAIP	1.06E-11	1.56E-12	7.2301838	17.5093788	1.08347693
SEC11C	6.22E-27	1.73E-28	11.7007502	53.7664999	1.08319826
GPR176	5.96E-10	1.08E-10	6.5781781	13.3639907	1.08108639
RHOQ	9.59E-15	9.94E-16	8.2641664	24.7390617	1.08101032
CD48	1.73E-08	3.78E-09	5.9872877	9.899024	1.0809123
FUT8-AS1	1.10E-10	1.83E-11	6.8576567	15.1003397	1.08024867
STAT2	2.33E-22	1.04E-23	10.503858	42.8734652	1.07989826
FYB	7.48E-08	1.77E-08	5.7150189	8.3990102	1.0797445
NRP2	2.64E-10	4.59E-11	6.7140205	14.2002619	1.07876408
TGFB1	1.55E-19	9.43E-21	9.7168567	36.1440881	1.07821861
FAM20A	9.96E-10	1.86E-10	6.4909895	12.8349722	1.07821407
IL33	3.68E-08	8.39E-09	5.8481795	9.1249056	1.07815243
PGGHG	1.62E-12	2.17E-13	7.5186022	19.447072	1.07775861
C9orf16	3.31E-21	1.66E-22	10.1885914	40.1341816	1.07757758
MEF2D	1.39E-15	1.31E-16	8.5313104	26.7311208	1.07738516
SBNO2	4.55E-18	3.25E-19	9.289919	32.6499964	1.07734872
ACD	1.63E-28	3.96E-30	12.0944669	57.5085073	1.0768302
EVA1B	2.70E-24	9.69E-26	11.0225098	47.5008169	1.07603602
MADCAM1	6.24E-07	1.68E-07	5.2976403	6.2209481	1.07597448
CTC1	4.14E-19	2.63E-20	9.5946912	35.1326875	1.07586635
S1PR2	1.97E-22	8.71E-24	10.5239618	43.0500612	1.07569116
CD300LF	1.65E-13	1.96E-14	7.8581459	21.8073678	1.07456726
RRM2	1.97E-09	3.82E-10	6.3736457	12.1326031	1.07391616
MAF	2.79E-14	3.04E-15	8.1139235	23.6405743	1.07373383
P4HB	2.43E-29	5.51E-31	12.2971763	59.4636164	1.07340358
CSNK1E	3.98E-25	1.32E-26	11.2393258	49.4780996	1.07313811
TGFBR2	2.96E-30	6.23E-32	12.5191059	61.6255593	1.07309432
FRMD6	1.18E-15	1.10E-16	8.5539553	26.9022387	1.07261901
TMEM204	7.27E-20	4.26E-21	9.8109701	36.9294741	1.07056283
PHF1	2.54E-21	1.27E-22	10.2197578	40.4024325	1.07052937
HCST	1.79E-21	8.80E-23	10.2615737	40.7632294	1.07024205
EFEMP1	2.25E-09	4.39E-10	6.3507549	11.9968809	1.07019809
IRAK1	7.31E-30	1.59E-31	12.4242106	60.698424	1.07011769
PLEKHB1	1.00E-09	1.87E-10	6.4901268	12.8297682	1.06987945
ADGRG3	2.62E-06	7.66E-07	4.9997287	4.7579089	1.06957519
CASP5	1.34E-05	4.35E-06	4.6390487	3.0907073	1.06934998
CNOT3	6.93E-18	5.05E-19	9.2356789	32.2143091	1.06868659
ITGA4	3.77E-09	7.56E-10	6.2604755	11.4657407	1.06827908
NDST2	6.79E-19	4.41E-20	9.5324385	34.6208467	1.06816384
CLPTM1	3.34E-25	1.09E-26	11.2591111	49.6597579	1.06799468
NCLN	6.60E-25	2.23E-26	11.1825017	48.9575023	1.06639105
FPR3	3.50E-11	5.49E-12	7.0420415	16.2793487	1.06617212
CDKN2A	9.93E-09	2.11E-09	6.0877277	10.4679199	1.0636595
LOC643733	3.42E-12	4.76E-13	7.4049489	18.6760529	1.06343909
HLA-DRB6	5.47E-31	1.08E-32	12.6957622	63.3620906	1.06325103
MR1	7.75E-18	5.68E-19	9.2211761	32.0981333	1.06324977
TRAM1	2.91E-24	1.05E-25	11.0135694	47.4198161	1.06292168
OASL	7.47E-09	1.56E-09	6.1391714	10.7625148	1.0624213
PAQR7	1.18E-22	5.08E-24	10.5846073	43.5841593	1.06211264
PHLDA2	2.14E-07	5.40E-08	5.5115702	7.3187979	1.06093705
PLPP3	5.37E-16	4.83E-17	8.6612247	27.7175709	1.06069268
MFNG	1.60E-22	6.99E-24	10.5487101	43.267768	1.05915563
GIMAP4	2.19E-14	2.35E-15	8.1483424	23.8908208	1.05891727
XAF1	2.45E-11	3.76E-12	7.0988913	16.6481615	1.05779677
CD53	3.45E-07	8.96E-08	5.4169798	6.8285439	1.05762728
RHOB	2.05E-21	1.01E-22	10.2452738	40.6224698	1.05741237
IRAK2	1.88E-07	4.70E-08	5.5373684	7.4538315	1.05724654
PHLDB2	1.95E-11	2.98E-12	7.1341971	16.8784563	1.05700178
MXRA7	1.04E-16	8.59E-18	8.8818983	29.4192259	1.05680415
IDUA	1.03E-15	9.60E-17	8.5721888	27.0402767	1.05646236
FBLN2	1.66E-08	3.64E-09	5.9938294	9.9358229	1.05635085
STAT5A	1.27E-25	3.99E-27	11.3675729	50.6591802	1.05615073
ERLEC1	8.74E-29	2.08E-30	12.1610074	58.1481882	1.05530687
PDGFRB	5.43E-13	6.85E-14	7.6828489	20.5782536	1.05509849
CR1	0.000396	0.000162	3.7968111	-0.3474291	1.05432164
PTGFR	4.60E-06	1.39E-06	4.8777615	4.1812782	1.05425136
RABAC1	2.09E-26	6.10E-28	11.5676442	52.5184494	1.05378491
KRT17	6.05E-05	2.17E-05	4.282178	1.5552528	1.05248378
CCDC71L	1.65E-08	3.61E-09	5.9950928	9.9429337	1.05160022
RGL1	1.83E-23	7.25E-25	10.8013442	45.5096206	1.04965034
RPUSD3	1.33E-18	8.91E-20	9.4474474	33.9259487	1.04931185
SIPA1	4.62E-20	2.64E-21	9.8672075	37.401344	1.04912969
MTSS1L	2.23E-23	8.94E-25	10.7781537	45.3023651	1.04909958
S100A13	3.04E-33	4.95E-35	13.2308688	68.7032798	1.04830832
P2RX5	1.47E-05	4.80E-06	4.6178212	2.9961793	1.04783591
SH3GL1	1.42E-45	7.94E-48	15.9951402	97.9464872	1.04664722
HIST1H3C	4.13E-11	6.53E-12	7.01569	16.1092372	1.04582935
DCTN1	1.91E-34	2.81E-36	13.5111281	71.5472096	1.04336435
MYO9B	1.03E-23	3.95E-25	10.8684223	46.110751	1.04275107
PDIA4	2.49E-38	2.58E-40	14.401188	80.7746824	1.04262242
PPP4C	8.74E-16	8.07E-17	8.5948573	27.2122045	1.04249659
CD2	1.53E-11	2.30E-12	7.1723816	17.1286021	1.04247009
NCKAP1L	3.09E-22	1.39E-23	10.4709329	42.5847358	1.04244399
CD180	1.06E-15	9.83E-17	8.5691651	27.0173694	1.04124731
SYMPK	7.07E-24	2.68E-25	10.9110905	46.4943963	1.04075057
TGFB2	1.57E-08	3.41E-09	6.0050129	9.9988154	1.0404092
RAB8B	1.70E-17	1.30E-18	9.1191092	31.2843473	1.04006668
NUP210	1.22E-12	1.61E-13	7.5611317	19.7380634	1.03948538
SH3RF3	3.66E-21	1.85E-22	10.1765355	40.0305677	1.03943705
SYDE1	3.16E-21	1.59E-22	10.1939116	40.179933	1.03941714
HSPA13	3.43E-07	8.90E-08	5.4182345	6.8349973	1.03932892
GRAMD1A	8.09E-17	6.63E-18	8.9145607	29.6738472	1.03929498
PRNP	2.27E-13	2.73E-14	7.8119497	21.4812879	1.03912242
ACTN1	1.81E-21	8.90E-23	10.2603046	40.7522645	1.03898012
RASAL3	2.46E-13	2.98E-14	7.7999566	21.3968866	1.03895705
VARS	3.21E-45	1.87E-47	15.9178316	97.0968633	1.03879578
FGFR1	4.81E-13	6.03E-14	7.7008923	20.7037316	1.03775388
PDXK	2.33E-20	1.29E-21	9.9515512	38.1126121	1.0376236
ICAM3	8.02E-18	5.89E-19	9.2167013	32.0623155	1.03752342
PLA2G4C	2.33E-13	2.82E-14	7.8075878	21.4505789	1.03708457
CLEC4A	1.07E-06	2.96E-07	5.1881559	5.6743183	1.03690383
MSI2	1.43E-21	6.93E-23	10.2888929	40.9994919	1.03665812
SMARCA1	4.35E-14	4.84E-15	8.0504558	23.1813287	1.03553947
IGLL1	2.50E-52	1.01E-54	17.4069923	113.7136066	1.03518526
NAPSB	3.42E-05	1.18E-05	4.4205272	2.1369067	1.03431153
MEG3	4.66E-12	6.59E-13	7.3573925	18.3563013	1.0341821
TFF1	0.000102	3.80E-05	4.1522912	1.0249676	1.03365615
NEK6	3.02E-13	3.70E-14	7.7695206	21.1831639	1.03318522
ZNF521	4.26E-15	4.25E-16	8.3770788	25.5750111	1.03228538
ST3GAL5	7.56E-14	8.66E-15	7.9710025	22.610457	1.0306859
PARVG	5.95E-11	9.58E-12	6.9572353	15.7337997	1.03067643
PLEKHA2	7.56E-13	9.72E-14	7.6332282	20.2344135	1.03035845
GJA5	6.18E-06	1.91E-06	4.8130327	3.8805751	1.02924692
BIRC3	1.38E-10	2.32E-11	6.8210605	14.8694788	1.02874183
LAMC3	6.86E-10	1.26E-10	6.5541663	13.2176931	1.02806926
DEF6	2.62E-13	3.19E-14	7.7903436	21.329311	1.02748978
SPARCL1	6.50E-10	1.19E-10	6.5633889	13.2738298	1.02738898
DHRS9	4.71E-07	1.25E-07	5.3542969	6.5078804	1.02728653
EAF2	1.37E-08	2.97E-09	6.0287277	10.1327333	1.0272464
ADAM8	1.78E-09	3.43E-10	6.3912181	12.2370781	1.02710723
SLC38A10	1.49E-24	5.22E-26	11.0900455	48.1140664	1.02682981
OLFML2B	1.97E-11	3.00E-12	7.1331169	16.8713961	1.02679794
PPP1R16B	3.08E-13	3.77E-14	7.7666589	21.1631033	1.02674048
LSM10	3.72E-22	1.70E-23	10.448699	42.3901064	1.02626265
TSPAN18	1.92E-15	1.84E-16	8.487533	26.4013063	1.02578547
NFATC1	5.99E-16	5.43E-17	8.6461146	27.6022503	1.02563977
CLIP3	5.78E-15	5.86E-16	8.3345474	25.2590879	1.02532249
ANKRD11	5.51E-18	3.97E-19	9.2651547	32.450842	1.02485559
ARHGDIA	7.92E-23	3.35E-24	10.6312429	43.996271	1.02372172
PIK3R3	1.67E-16	1.42E-17	8.8182108	28.924781	1.02317245
MKI67	1.31E-11	1.96E-12	7.1967493	17.2888166	1.02293262
DEF8	1.11E-29	2.43E-31	12.3805941	60.2736385	1.02246915
DSCC1	8.43E-20	4.97E-21	9.7927704	36.7771758	1.02193343
HLA-DRA	1.40E-17	1.05E-18	9.1447879	31.4884529	1.02163893
HIST1H3G	1.67E-17	1.27E-18	9.1219646	31.3070224	1.02141869
IFI44	7.41E-09	1.55E-09	6.1404565	10.7699016	1.02088915
EDEM1	8.15E-23	3.45E-24	10.628	43.9675748	1.02084038
DBN1	1.62E-17	1.23E-18	9.1258358	31.3377717	1.02083706
ERG	2.32E-15	2.24E-16	8.4614156	26.2051664	1.02079494
H2AFX	6.66E-22	3.13E-23	10.3794404	41.7856352	1.02046288
RIMS3	1.75E-10	2.97E-11	6.7826168	14.6280924	1.02006575
MAPK11	7.66E-18	5.61E-19	9.2227231	32.1105197	1.01991445
SLCO1B3	1.95E-06	5.61E-07	5.0621044	5.0578442	1.01960907
CD52	1.91E-06	5.49E-07	5.0661991	5.0776526	1.01919545
CDH5	8.01E-14	9.20E-15	7.9625504	22.5499939	1.01909687
TBCD	7.37E-22	3.48E-23	10.3674219	41.6810185	1.01902129
KLK7	0.002	0.000928	3.3288659	-1.9754848	1.01868166
KANK3	1.64E-16	1.40E-17	8.8202179	28.940322	1.01738865
ORMDL3	3.18E-20	1.79E-21	9.9130867	37.7877129	1.01716556
HKDC1	7.80E-08	1.85E-08	5.7069617	8.3555655	1.01713664
ARHGAP29	8.55E-08	2.04E-08	5.6892202	8.2600952	1.01679399
CCL22	1.30E-06	3.66E-07	5.1464298	5.468721	1.01671306
NADK	1.66E-07	4.10E-08	5.5621782	7.5842253	1.01658754
GPSM1	9.11E-13	1.18E-13	7.6053226	20.0418409	1.01542978
MCC	2.87E-13	3.50E-14	7.7771201	21.2364645	1.01524687
VWA1	2.69E-27	7.33E-29	11.7910021	54.6176911	1.01486595
MIR503HG	7.55E-13	9.70E-14	7.6335149	20.2363946	1.0142971
CALHM2	3.16E-20	1.77E-21	9.9138366	37.7940389	1.01420288
TLN1	1.40E-20	7.52E-22	10.0140099	38.6420624	1.0141733
ARHGAP4	6.02E-15	6.12E-16	8.3289195	25.217378	1.01382279
CD19	2.16E-05	7.23E-06	4.5288375	2.6043092	1.0132539
JAM2	5.93E-16	5.37E-17	8.6475003	27.6128196	1.01323428
GRIN2D	0.00133	0.000594	3.4537977	-1.5608622	1.01313381
MCFD2	9.86E-24	3.79E-25	10.8729008	46.1509726	1.01290788
CORO1C	8.54E-39	8.31E-41	14.5077006	81.8976345	1.01204813
CD3G	8.12E-09	1.70E-09	6.1240607	10.6757575	1.01056763
FOLR2	2.31E-13	2.79E-14	7.8087964	21.4590869	1.01021738
6-Sep	1.59E-09	3.06E-10	6.4101089	12.3496701	1.00952314
FAM89B	8.14E-29	1.93E-30	12.1688914	58.2241175	1.00934605
CALD1	2.47E-12	3.38E-13	7.4544133	19.0104321	1.00918359
FAIM2	7.60E-12	1.10E-12	7.2818895	17.8521459	1.00908533
NFKBID	2.41E-12	3.30E-13	7.4581672	19.0358827	1.00873972
AGPAT4	3.64E-18	2.57E-19	9.3183424	32.8790578	1.00871378
VAMP1	6.16E-14	6.99E-15	8.0003029	22.8204551	1.00832548
PRKD2	1.36E-28	3.28E-30	12.1141332	57.6973532	1.00732145
NXT1	2.67E-23	1.08E-24	10.7574271	45.1173784	1.00704362
ADGRF5	9.57E-12	1.40E-12	7.2460138	17.6141038	1.00702805
SP110	2.00E-15	1.92E-16	8.481797	26.3581896	1.00681169
IL11	0.00026	0.000103	3.9104481	0.078652	1.00665286
P2RY13	1.10E-06	3.06E-07	5.1816597	5.6422104	1.00633218
DIO2	0.000257	0.000102	3.9135072	0.0902868	1.00519131
DPEP2	1.12E-12	1.48E-13	7.5736337	19.8238579	1.00502664
MLKL	5.61E-21	2.89E-22	10.124747	39.5864379	1.00434279
RHOG	1.86E-30	3.86E-32	12.5675128	62.1000382	1.00367067
PCED1B	1.17E-11	1.74E-12	7.213975	17.4023455	1.00326526
C10orf54	2.00E-24	7.08E-26	11.0567725	47.8116336	1.00318944
ANXA2	2.15E-10	3.69E-11	6.7482162	14.4130758	1.00278448
METTL26	8.06E-12	1.17E-12	7.2728166	17.7918533	1.00226282
PIK3AP1	1.29E-09	2.44E-10	6.4465024	12.5673896	1.00151893
EXOC3	2.95E-05	1.01E-05	4.4552797	2.2857288	1.00071711
MIA	4.41E-05	1.55E-05	4.359082	1.8764412	0.99997596
ARSA	8.25E-19	5.41E-20	9.5078438	34.4192929	0.99871072
STAT5B	6.49E-22	3.05E-23	10.3824296	41.8116676	0.99701678
HDAC7	4.73E-22	2.19E-23	10.4199717	42.1390505	0.99663921
VSTM4	1.51E-13	1.79E-14	7.8707965	21.8969325	0.99662248
MCL1	9.34E-12	1.37E-12	7.2497874	17.6390961	0.99601687
HLA-DMB	1.74E-17	1.32E-18	9.116685	31.2651011	0.99593375
SMAP2	2.19E-12	2.98E-13	7.4726282	19.1340253	0.99584959
P2RY6	7.82E-22	3.70E-23	10.3603635	41.619617	0.99563964
ADGRE5	2.68E-29	6.11E-31	12.2866698	59.3618187	0.99413766
LMAN1	4.25E-25	1.41E-26	11.2319301	49.4102483	0.99325803
RASA3	4.18E-14	4.64E-15	8.0562135	23.2228722	0.9925596
HSF1	5.49E-33	9.15E-35	13.1703304	68.0930733	0.99192295
BOP1	1.23E-23	4.79E-25	10.8472597	45.9208356	0.99143568
PLA2G2D	0.000613	0.00026	3.6755607	-0.7888776	0.99127116
TMTC1	1.51E-08	3.28E-09	6.0120459	10.0384822	0.99081587
HPSE	8.90E-08	2.13E-08	5.6816449	8.219412	0.99026393
CDKN1C	8.01E-08	1.90E-08	5.7019196	8.328406	0.99014381
STEAP1	2.72E-06	7.97E-07	4.9915692	4.7189252	0.98953428
RASGRP2	1.08E-06	2.99E-07	5.1863795	5.6655347	0.98899547
GPR68	9.01E-14	1.04E-14	7.9458557	22.4307184	0.98849823
SIGLEC7	1.04E-15	9.63E-17	8.5717986	27.0373201	0.98824823
PQLC2	1.30E-13	1.53E-14	7.892279	22.0492916	0.98820342
SERPINI1	6.54E-09	1.35E-09	6.1631174	10.9003828	0.9878638
CFD	9.65E-10	1.80E-10	6.4963819	12.8675144	0.98743319
PPRC1	3.32E-25	1.09E-26	11.259658	49.6647817	0.98732087
PPM1M	9.21E-19	6.08E-20	9.4937141	34.303671	0.98729001
FHL3	1.10E-21	5.31E-23	10.319335	41.263269	0.98681224
ABI3	1.17E-34	1.70E-36	13.5603142	72.0494915	0.98642768
DXO	2.67E-14	2.90E-15	8.1199948	23.6846558	0.98640135
VASN	1.81E-16	1.54E-17	8.8075075	28.8419491	0.98620312
CCDC88A	4.82E-11	7.67E-12	6.9911372	15.9512197	0.98620094
TMEM160	3.85E-25	1.27E-26	11.243298	49.5145538	0.98612524
FNDC1	5.48E-07	1.47E-07	5.3236389	6.3522729	0.98572162
CHAC2	1.02E-08	2.17E-09	6.0828678	10.440202	0.98564777
MAP3K6	3.72E-23	1.52E-24	10.7192946	44.777658	0.9856197
IL6ST	2.33E-23	9.36E-25	10.7730093	45.2564292	0.98557815
ERO1A	1.73E-06	4.95E-07	5.0868556	5.1778025	0.98541031
LINC00094	1.40E-17	1.05E-18	9.1448177	31.4886897	0.98535861
TNS2	9.42E-19	6.22E-20	9.4908693	34.2804069	0.98525596
FEN1	3.00E-12	4.14E-13	7.4249629	18.8111266	0.98510814
TMEM106A	1.13E-15	1.06E-16	8.5594406	26.9437419	0.9847045
ELL	7.24E-13	9.29E-14	7.639601	20.2784714	0.98458141
TMEM238	3.64E-05	1.26E-05	4.4057218	2.0738353	0.98451918
CDK2AP2	5.59E-31	1.10E-32	12.6935249	63.3400132	0.9840501
KMT2B	1.66E-11	2.50E-12	7.1600258	17.0475376	0.98360618
EPS8L1	7.43E-08	1.76E-08	5.7163745	8.4063249	0.98269567
ZNF467	2.67E-16	2.32E-17	8.755294	28.4389716	0.98168046
ACVR1	5.58E-21	2.88E-22	10.1254793	39.5927069	0.98088146
PRMT1	7.21E-39	6.95E-41	14.5245226	82.0753336	0.98081579
RBP1	9.29E-15	9.61E-16	8.2687272	24.7726553	0.98013528
DUSP22	4.59E-17	3.66E-18	8.9894592	30.2603782	0.9794193
TMEM88	8.25E-17	6.78E-18	8.911916	29.6532039	0.97846385
TUBG2	1.68E-21	8.25E-23	10.2689689	40.8271423	0.97842393
MAU2	6.00E-17	4.85E-18	8.9541621	29.9835065	0.97830045
TRIP6	4.05E-28	1.01E-29	11.997506	56.5800939	0.97827839
GADD45B	1.06E-09	1.99E-10	6.4797242	12.7670635	0.97757651
CEP55	7.92E-09	1.66E-09	6.1285472	10.701497	0.97749274
TRIM40	8.74E-05	3.21E-05	4.1913727	1.1829104	0.97736736
GYG1	1.57E-20	8.54E-22	9.9992578	38.5168022	0.97726792
LOC100131043	1.43E-11	2.15E-12	7.182902	17.1977169	0.97705497
EP400	2.20E-14	2.37E-15	8.1472841	23.8831133	0.97689285
OLFML3	2.23E-12	3.04E-13	7.4699838	19.1160667	0.97629415
TSTA3	1.41E-16	1.19E-17	8.8407168	29.0992009	0.97508569
PLOD1	1.55E-29	3.45E-31	12.3450241	59.9278532	0.97333708
TRIM16	1.39E-15	1.31E-16	8.5313709	26.7315769	0.97307255
ACAP1	1.10E-10	1.82E-11	6.8588046	15.1075979	0.97278045
JAM3	9.97E-16	9.25E-17	8.5770543	27.0771491	0.97273348
PANK2	1.26E-10	2.10E-11	6.8363271	14.965658	0.97250107
STAT4	1.63E-09	3.12E-10	6.4065021	12.3281509	0.97238274
ZNF618	2.22E-19	1.37E-20	9.6727691	35.7780316	0.97215735
SMTN	1.16E-17	8.67E-19	9.168899	31.6804859	0.9719337
TCF3	2.32E-31	4.45E-33	12.7846767	64.2412481	0.97183993
DCANP1	2.32E-12	3.16E-13	7.4642975	19.0774684	0.97081404
PROCR	1.16E-14	1.22E-15	8.2372344	24.5409836	0.97067817
IGHV3-75	6.93E-17	5.64E-18	8.9351666	29.8348438	0.97042981
FKBP8	7.21E-11	1.17E-11	6.926108	15.5349577	0.9703627
ST6GAL1	3.96E-08	9.06E-09	5.8344383	9.0493114	0.97029065
PTOV1	1.02E-20	5.45E-22	10.051562	38.9614995	0.97005162
IL16	9.86E-10	1.84E-10	6.4927206	12.845417	0.9699633
LMF2	9.47E-28	2.47E-29	11.9044994	55.6937244	0.96996214
ARHGAP25	9.18E-11	1.51E-11	6.8874349	15.2889618	0.96992922
RNF216	2.59E-27	7.03E-29	11.7953743	54.6590272	0.96985916
C1orf216	5.78E-31	1.14E-32	12.6900195	63.3054257	0.96957232
EMCN	1.34E-10	2.24E-11	6.8264243	14.9032498	0.96843865
CCDC88B	2.56E-16	2.23E-17	8.760713	28.4807102	0.96834983
IL24	0.00194	0.000894	3.3396604	-1.9402394	0.96825603
4-Sep	8.39E-16	7.73E-17	8.6002792	27.2533784	0.96821599
MAGED2	1.87E-24	6.61E-26	11.0642779	47.8798016	0.9679481
IQSEC1	1.34E-15	1.26E-16	8.5369258	26.773521	0.96784464
SERPINE2	6.65E-07	1.80E-07	5.2844309	6.1544474	0.96759318
S1PR4	4.27E-20	2.43E-21	9.8771616	37.4850648	0.96731262
MFSD12	1.64E-31	3.09E-33	12.8212505	64.6038617	0.96688462
LPIN1	5.68E-23	2.36E-24	10.6701862	44.3413321	0.96685042
PARP14	8.88E-22	4.22E-23	10.345377	41.4893418	0.96679575
HM13	1.91E-29	4.29E-31	12.3227914	59.7120139	0.96652875
IGLV4-3	9.86E-20	5.86E-21	9.773216	36.6137653	0.96604885
VOPP1	2.92E-40	2.52E-42	14.8347042	85.3685341	0.9652143
FKBP5	6.38E-10	1.16E-10	6.5664761	13.2926359	0.96495172
CYBB	1.16E-11	1.72E-12	7.2160628	17.4161208	0.96448666
TTYH3	3.56E-22	1.62E-23	10.4539877	42.4363772	0.96448511
MROH6	1.72E-10	2.91E-11	6.7855937	14.6467426	0.96446247
TAGLN2	4.09E-21	2.07E-22	10.1631132	39.9153098	0.96393506
RHEB	2.92E-23	1.18E-24	10.7469261	45.0237465	0.96386964
OTUD5	3.59E-20	2.03E-21	9.898067	37.6610863	0.96348163
EHD3	1.44E-10	2.43E-11	6.8138436	14.824076	0.96336307
SLC39A6	1.01E-12	1.32E-13	7.589321	19.9316761	0.96283696
PRKCH	7.82E-16	7.17E-17	8.6100752	27.3278205	0.96241321
PDGFRA	1.06E-08	2.26E-09	6.0760227	10.4011949	0.96238996
LOC100286972	9.79E-26	3.04E-27	11.39673	50.9288764	0.96237426
CSNK1G2	3.46E-19	2.17E-20	9.6175689	35.3213915	0.96128412
PRDM8	1.92E-11	2.92E-12	7.1369439	16.8964134	0.96087857
BID	1.77E-15	1.69E-16	8.4984091	26.4831233	0.96022641
SDR16C5	0.000127	4.81E-05	4.0961287	0.8004327	0.96007692
IL18R1	2.37E-09	4.63E-10	6.3419147	11.9445801	0.95918841
PTRH1	1.03E-23	3.97E-25	10.8678242	46.1053807	0.9589415
LIN7A	4.80E-09	9.77E-10	6.2177868	11.2168962	0.95790673
PLIN3	1.71E-20	9.33E-22	9.9889327	38.4292091	0.95696651
BET1L	1.36E-24	4.75E-26	11.1003173	48.2075494	0.9569055
GAB3	3.94E-17	3.12E-18	9.0093953	30.4171186	0.95613406
PODXL	1.37E-15	1.29E-16	8.5340206	26.7515821	0.95548505
BIK	3.76E-12	5.26E-13	7.3902573	18.5770906	0.95504671
CXCL14	1.42E-05	4.65E-06	4.6245042	3.0258962	0.95477987
TCF7	4.69E-08	1.08E-08	5.8028179	8.8759587	0.95449873
IFI16	9.19E-12	1.35E-12	7.2522457	17.6553833	0.95408703
SCAND1	3.38E-18	2.38E-19	9.3278511	32.9558024	0.95348892
FAM107B	1.29E-21	6.26E-23	10.3005477	41.100416	0.95316568
TNFSF13B	1.34E-06	3.76E-07	5.1409912	5.4420345	0.95289752
OVOS2	9.39E-07	2.59E-07	5.2143831	5.8043206	0.95289565
RIN3	4.77E-24	1.77E-25	10.9566906	46.9054863	0.95251944
S100A2	8.84E-11	1.45E-11	6.8935585	15.3278363	0.95229519
SLAMF1	3.96E-08	9.07E-09	5.8343106	9.0486101	0.95216982
CD3D	1.38E-09	2.63E-10	6.4347756	12.4971188	0.95198576
SERPINB3	0.00792	0.00414	2.8788905	-3.3465959	0.95162194
C1orf54	2.29E-15	2.22E-16	8.4629456	26.2166436	0.95036815
LIMS1	5.48E-27	1.52E-28	11.7142095	53.8931859	0.94902761
P2RY14	4.65E-08	1.07E-08	5.8046019	8.8857171	0.94860628
CNN2	9.85E-31	2.00E-32	12.6335606	62.7490926	0.94780915
ELN	3.65E-10	6.45E-11	6.6604233	13.8685621	0.94774233
MCEMP1	0.000415	0.000171	3.7838587	-0.3952365	0.94761385
DOCK9	6.28E-16	5.71E-17	8.6396864	27.5532372	0.94755507
MON1A	2.23E-24	7.95E-26	11.0441793	47.6973208	0.94715127
RBP7	4.59E-14	5.12E-15	8.0428402	23.1264149	0.94684786
LRRN4CL	1.18E-08	2.53E-09	6.056337	10.2892284	0.94548503
PTK7	5.62E-16	5.06E-17	8.6550862	27.6707036	0.94512496
PLXNA3	4.39E-18	3.13E-19	9.2945819	32.6875385	0.94476448
FAM65B	2.86E-06	8.43E-07	4.9802372	4.6648812	0.94428949
PARVB	5.02E-17	4.02E-18	8.9775332	30.1667384	0.94405138
CFH	9.62E-11	1.58E-11	6.8800381	15.2420446	0.94402303
ZBTB46	6.38E-23	2.67E-24	10.6563952	44.2190397	0.94354539
CLPB	9.80E-36	1.28E-37	13.8101811	74.6153108	0.94344079
NRCAM	0.000884	0.000383	3.5725656	-1.1531271	0.94342438
KLHL22	1.31E-32	2.26E-34	13.081224	67.197621	0.9433398
RBMS3	2.35E-12	3.21E-13	7.4620417	19.0621629	0.94272789
VAT1	2.62E-24	9.39E-26	11.0259774	47.532245	0.94262365
TUBA1A	3.15E-16	2.76E-17	8.7329391	28.2669972	0.94199947
WDR45	1.40E-19	8.47E-21	9.7295341	36.2495678	0.94189835
MDC1	1.85E-21	9.13E-23	10.2573809	40.7270078	0.94158649
RSL1D1	8.39E-18	6.18E-19	9.2108126	32.0151985	0.94127686
KLF7	1.76E-12	2.36E-13	7.5060867	19.3616955	0.9411948
CLEC2B	5.90E-09	1.21E-09	6.1814786	11.0064141	0.94043063
MVB12A	3.89E-16	3.46E-17	8.7042934	28.0471186	0.94040033
DPY19L1	1.20E-17	9.00E-19	9.1642812	31.6436784	0.94022786
BAG6	6.47E-12	9.29E-13	7.3069335	18.0188948	0.93905623
CKLF	2.10E-26	6.16E-28	11.5666414	52.5090803	0.93818707
PIP4K2A	1.14E-15	1.06E-16	8.5591546	26.941577	0.93812345
ADGRG5	1.36E-15	1.28E-16	8.5343769	26.7542724	0.93789836
LY6D	5.55E-06	1.70E-06	4.8364708	3.989032	0.93770261
BCL2L1	6.58E-26	2.02E-27	11.4405535	51.3350477	0.93757778
PPT1	2.75E-20	1.53E-21	9.9308459	37.9376099	0.9368964
PRDM15	1.80E-15	1.72E-16	8.4960653	26.4654848	0.93656834
PARP10	1.32E-18	8.87E-20	9.4480874	33.9311641	0.93642671
ITGAM	3.33E-06	9.90E-07	4.9477248	4.5104497	0.93593475
PITHD1	1.36E-15	1.28E-16	8.5344636	26.7549273	0.93509127
CD5	3.78E-14	4.18E-15	8.070651	23.3271483	0.93456355
LSAMP	6.71E-11	1.09E-11	6.9377012	15.6089278	0.93429522
SIL1	7.89E-24	3.00E-25	10.8986017	46.3820028	0.93420512
HIST1H3I	5.39E-11	8.64E-12	6.973017	15.8349006	0.9339999
ACKR4	1.87E-05	6.20E-06	4.5622831	2.7507677	0.93369339
C16orf58	2.78E-12	3.83E-13	7.4363887	18.888374	0.93361918
PHGDH	1.16E-13	1.36E-14	7.9088173	22.1668113	0.93317123
LMF1	2.75E-11	4.26E-12	7.0803684	16.5277215	0.93292226
F3	3.61E-08	8.21E-09	5.8519336	9.1455851	0.93271669
LCK	3.17E-07	8.20E-08	5.4336037	6.914151	0.93261236
FAAP20	3.55E-18	2.51E-19	9.321548	32.9049241	0.93181989
FERMT3	7.43E-16	6.81E-17	8.6168243	27.3791455	0.93162841
AQP1	8.14E-08	1.94E-08	5.6985949	8.3105093	0.9314999
LAT2	6.76E-13	8.64E-14	7.6499367	20.3499903	0.93109335
RCN1	7.63E-47	3.99E-49	16.2644031	100.9176384	0.93100217
SLC4A11	1.69E-09	3.25E-10	6.4000529	12.289699	0.93064542
UBALD1	1.44E-22	6.28E-24	10.5608071	43.3743079	0.93025133
LRCH4	4.58E-15	4.59E-16	8.3669976	25.5000147	0.93018812
CXCL16	1.36E-15	1.28E-16	8.5343102	26.7537685	0.92951163
FHL1	1.60E-11	2.41E-12	7.1655216	17.0835806	0.92919445
TM4SF18	7.59E-13	9.76E-14	7.6326671	20.2305356	0.92913047
PARP1	9.46E-32	1.75E-33	12.8780928	65.1685558	0.92872119
MYADM	2.02E-12	2.73E-13	7.4853269	19.2203362	0.92852814
FILIP1	7.04E-10	1.29E-10	6.5499356	13.1919644	0.92738105
C4BPA	5.81E-06	1.79E-06	4.8266385	3.9434752	0.92737699
EIF5A	1.16E-25	3.62E-27	11.3779853	50.7554424	0.9269802
OLFML2A	1.94E-10	3.32E-11	6.7650301	14.5180523	0.92660128
ADAM28	2.32E-11	3.56E-12	7.1073457	16.7032217	0.92639895
PDE1C	1.31E-17	9.84E-19	9.1532452	31.5557684	0.92617146
ADCY4	4.03E-15	4.01E-16	8.3847014	25.6317646	0.92607591
CENPW	1.31E-08	2.83E-09	6.0372219	10.1808133	0.92580511
MCRIP1	2.86E-19	1.78E-20	9.6409062	35.5142189	0.9255094
ADAM15	1.64E-14	1.74E-15	8.188986	24.1874007	0.92534101
GRK3	1.00E-17	7.46E-19	9.1875942	31.8296421	0.92525292
CDT1	6.91E-07	1.87E-07	5.2767351	6.1157738	0.92516409
COX7A1	4.53E-12	6.39E-13	7.3619695	18.3870018	0.92506275
PLK3	5.97E-16	5.41E-17	8.6465851	27.6058385	0.92443052
SSR4	1.22E-22	5.26E-24	10.5805762	43.5485943	0.92442942
TMEM163	6.30E-05	2.27E-05	4.2724908	1.5151741	0.92442784
TUBG1	2.25E-18	1.55E-19	9.3799823	33.3775721	0.92375237
RASSF1	8.42E-40	7.50E-42	14.7330103	84.2854228	0.9233893
NLRC3	1.64E-07	4.06E-08	5.5641951	7.5948485	0.92334253
SLC39A13	2.18E-23	8.68E-25	10.7813912	45.3312819	0.9228191
SLC16A1-AS1	3.90E-14	4.32E-15	8.0660612	23.2939823	0.9220533
FHL2	1.76E-13	2.09E-14	7.8490203	21.7428317	0.92186211
NCOR2	3.20E-18	2.25E-19	9.3347479	33.0115023	0.92164468
OAZ2	1.71E-24	6.03E-26	11.0742841	47.9707308	0.92141087
B3GALT6	1.10E-13	1.28E-14	7.9172837	22.2270492	0.91996345
ARHGEF6	5.00E-11	7.98E-12	6.9850643	15.9122079	0.91972445
UBE2F	6.26E-26	1.91E-27	11.4461792	51.3872593	0.91950173
CPEB4	3.01E-10	5.26E-11	6.6926961	14.0680186	0.9193236
MED16	2.96E-15	2.91E-16	8.4273469	25.9500184	0.91904332
MYO5A	4.21E-07	1.11E-07	5.3767935	6.6225776	0.91895788
CREB5	1.09E-05	3.50E-06	4.6853457	3.2982645	0.91850652
ATF6B	3.27E-10	5.74E-11	6.678877	13.9825115	0.91829699
ADGRL2	2.96E-07	7.61E-08	5.4475905	6.9863608	0.91808406
TMEM214	7.62E-38	8.19E-40	14.2918722	79.6261716	0.91793296
SORD	1.76E-10	2.98E-11	6.7815877	14.6216467	0.91713578
MKL1	1.71E-20	9.28E-22	9.9895305	38.4342785	0.91689244
ZNF580	1.13E-19	6.74E-21	9.7567387	36.4762491	0.91655569
SIK3	1.02E-16	8.43E-18	8.8843457	29.4382802	0.91637155
LDLRAD3	6.68E-12	9.61E-13	7.3020326	17.9862265	0.91631071
LILRA3	6.71E-06	2.09E-06	4.7943997	3.7946999	0.91576419
SOBP	2.49E-14	2.69E-15	8.1301152	23.7581935	0.9155656
AKT3	8.30E-08	1.98E-08	5.694821	8.2902054	0.91524233
UNC13D	1.66E-27	4.40E-29	11.8444446	55.123589	0.91512214
DNAJB5	2.26E-14	2.44E-15	8.1433935	23.8547875	0.91494621
NUDT1	3.55E-17	2.80E-18	9.0232242	30.5259964	0.91481046
CCR10	8.98E-13	1.16E-13	7.6075126	20.0569335	0.91471672
RGMA	1.76E-09	3.40E-10	6.3928537	12.2468156	0.91435791
B2M	4.11E-08	9.42E-09	5.8275973	9.0117363	0.91423514
RSPO3	0.00193	0.000893	3.3398938	-1.939476	0.91380049
TNFAIP8	2.16E-07	5.45E-08	5.5099193	7.3101762	0.91341399
KANK2	3.14E-15	3.08E-16	8.4195519	25.891752	0.91341164
SLC16A3	2.37E-19	1.46E-20	9.6646059	35.7103842	0.91327719
PKHD1L1	9.99E-06	3.19E-06	4.705375	3.3886507	0.91244734
NRM	5.04E-23	2.09E-24	10.6839343	44.4633497	0.91238238
SMARCD3	4.03E-20	2.29E-21	9.8840183	37.5427686	0.91181232
AGAP2	2.03E-21	1.00E-22	10.2467957	40.6356057	0.91158954
TROAP	2.40E-15	2.32E-16	8.4567357	26.1700704	0.91130207
PPIL4	2.31E-07	5.84E-08	5.4970125	7.24285	0.91081582
FKBP2	3.69E-37	4.22E-39	14.1363085	77.998875	0.910759
BSCL2	6.19E-30	1.34E-31	12.4416062	60.8680803	0.91058632
PSMB10	4.12E-26	1.24E-27	11.4921094	51.8141302	0.91046456
PLEKHM2	1.07E-25	3.33E-27	11.3870453	50.8392471	0.91039089
NME1	5.55E-19	3.56E-20	9.5580778	34.8313614	0.91023254
C17orf49	2.23E-27	6.00E-29	11.8119968	54.8162663	0.91020039
MARS	5.32E-36	6.79E-38	13.8708313	75.2416309	0.90990174
CDCA5	5.00E-15	5.04E-16	8.3546381	25.4081654	0.90960083
HMGA1	2.96E-25	9.64E-27	11.2728192	49.7857364	0.9093274
FCMR	8.57E-05	3.15E-05	4.1963392	1.2030816	0.90921443
EPSTI1	5.10E-09	1.04E-09	6.2073942	11.1565393	0.90858992
TRMT112	1.32E-32	2.27E-34	13.0805383	67.1907424	0.90847609
SRGAP2	3.32E-13	4.09E-14	7.7553344	21.0837784	0.9083582
NR4A2	0.0102	0.00544	2.7905558	-3.5931219	0.90786702
TMEM179B	8.19E-11	1.34E-11	6.9057504	15.4053203	0.9077708
CYBRD1	5.62E-08	1.31E-08	5.7687692	8.6902292	0.90754231
HHEX	1.21E-08	2.60E-09	6.0519768	10.2644722	0.90708631
CXCL13	0.0741	0.0484	1.9778629	-5.5080335	0.90666792
AGRN	8.73E-17	7.18E-18	8.9045098	29.5954202	0.90649655
BCL9L	1.16E-18	7.76E-20	9.4642681	34.063118	0.90596315
STX11	8.83E-16	8.15E-17	8.5934547	27.2015569	0.90519514
STRA6	1.04E-09	1.94E-10	6.48364	12.7906567	0.90480619
ZNF366	7.20E-14	8.23E-15	7.9778644	22.6595811	0.9041068
SPOCK2	7.14E-10	1.31E-10	6.547511	13.177226	0.90330761
CMKLR1	1.21E-21	5.82E-23	10.3088211	41.1721071	0.90295427
LOC100131311	5.34E-18	3.84E-19	9.2692238	32.4835391	0.90281235
MRPL55	9.25E-28	2.41E-29	11.9070697	55.7181651	0.90270562
NECTIN2	1.20E-17	9.01E-19	9.1641626	31.6427333	0.90259002
CCNB1	2.12E-07	5.32E-08	5.5141453	7.3322514	0.90248836
NUDT6	7.61E-08	1.80E-08	5.7117213	8.3812226	0.9023415
SERPINE1	0.000166	6.37E-05	4.0285697	0.5341561	0.90224923
IPO4	9.08E-22	4.33E-23	10.3425238	41.464554	0.90200272
FAM127A	2.41E-30	5.04E-32	12.5405061	61.8351937	0.90148978
TRIM27	4.49E-33	7.41E-35	13.1910905	68.3021614	0.90119258
ADAP2	2.80E-23	1.13E-24	10.7520238	45.0691929	0.90112266
RARRES3	2.14E-09	4.16E-10	6.3595668	12.0490779	0.90100908
SMAD6	1.12E-11	1.66E-12	7.2212647	17.4504579	0.90055839
MDM2	1.90E-25	6.10E-27	11.3220016	50.2385261	0.90050321
DNM1	5.53E-12	7.88E-13	7.3312544	18.1812832	0.89989012
PVRIG	8.91E-07	2.45E-07	5.2251929	5.8580754	0.8994104
THRA	0.000194	7.57E-05	3.9867834	0.3715536	0.89940495
LSM2	2.41E-15	2.33E-16	8.4563804	26.1674065	0.89915905
TNS1	3.30E-10	5.81E-11	6.6769905	13.9708499	0.89884786
SHF	1.32E-12	1.75E-13	7.5491604	19.6560186	0.89846439
ARID5B	6.93E-11	1.13E-11	6.9324747	15.5755672	0.89783785
ATOX1	2.47E-37	2.76E-39	14.176719	78.4207819	0.89695101
FBXO16	2.19E-14	2.36E-15	8.1482564	23.8901945	0.89613095
HLA-DPB1	1.34E-14	1.41E-15	8.2174295	24.3956482	0.8955835
RAP2A	2.40E-21	1.20E-22	10.2262833	40.4586693	0.89485933
CUL7	1.78E-14	1.90E-15	8.1774441	24.1030599	0.89429051
MX1	1.15E-07	2.80E-08	5.6324288	7.9562754	0.89226705
MAGED4B	2.78E-15	2.71E-16	8.436322	26.017157	0.89196994
FAM110A	1.61E-21	7.84E-23	10.2747332	40.8769821	0.89182576
DPT	0.00146	0.000657	3.4259733	-1.6544746	0.89076363
LONP1	1.19E-23	4.62E-25	10.8511034	45.9553112	0.89061487
MAN1A2	1.44E-23	5.63E-25	10.8292761	45.7596399	0.89029894
FAM126A	1.53E-08	3.33E-09	6.0091878	10.0223573	0.89010752
NCS1	1.51E-09	2.88E-10	6.4195291	12.405923	0.89002423
RECQL4	4.93E-16	4.43E-17	8.6724489	27.8033342	0.88933412
RRAS	1.88E-23	7.48E-25	10.7978642	45.4785007	0.88920402
HIST1H4L	1.16E-08	2.48E-09	6.0595701	10.3075955	0.88899974
ITGB4	8.39E-08	2.00E-08	5.6928853	8.279796	0.88888193
RHBDD2	1.52E-18	1.03E-19	9.430283	33.7861597	0.88811454
LAT	5.47E-08	1.28E-08	5.7737149	8.7171467	0.88802076
SPRR1B	0.0167	0.00935	2.6077269	-4.0795888	0.88737625
GZMH	4.16E-09	8.41E-10	6.2428889	11.3630438	0.88714194
HS3ST1	7.27E-11	1.18E-11	6.9248831	15.5271485	0.88709873
BTK	2.59E-10	4.49E-11	6.7175972	14.2224783	0.88672946
ATRIP	6.17E-21	3.20E-22	10.1132755	39.4882726	0.886269
TNFRSF4	1.27E-18	8.49E-20	9.4533118	33.973751	0.88615775
MAPKAPK3	2.08E-17	1.60E-18	9.0928263	31.0758822	0.88587532
HCFC1R1	2.68E-17	2.08E-18	9.0599194	30.8155103	0.88516612
OTUB2	4.04E-14	4.48E-15	8.0611322	23.2583814	0.88503045
NR4A3	0.000237	9.35E-05	3.9349725	0.1721687	0.88478923
BACE1	2.30E-22	1.03E-23	10.5053002	42.886126	0.88422739
KDM5D	0.134	0.0945	1.675102	-6.0569219	0.88340988
TKT	6.60E-33	1.10E-34	13.1518701	67.9072957	0.8831955
R3HDM4	1.97E-27	5.27E-29	11.8256395	54.9454184	0.88303959
TAPBP	2.05E-16	1.76E-17	8.7906522	28.7116632	0.88276703
PKIA	9.60E-13	1.25E-13	7.5974904	19.9878958	0.88259262
LPL	8.95E-06	2.83E-06	4.7300776	3.5006166	0.88254349
CD22	0.0277	0.0163	2.4090745	-4.5716557	0.88241993
DRAP1	1.25E-30	2.57E-32	12.6084509	62.5021135	0.88236644
GMDS	1.66E-08	3.62E-09	5.9947233	9.9408538	0.88201291
NDUFA4L2	1.81E-14	1.93E-15	8.1750686	24.0857135	0.88186158
MMRN2	1.53E-07	3.78E-08	5.5774471	7.6647344	0.88115273
RILPL1	1.97E-19	1.21E-20	9.6876739	35.9016525	0.88112059
PSTPIP2	1.33E-06	3.72E-07	5.1431756	5.4527499	0.88055978
PRCP	9.84E-13	1.28E-13	7.5937737	19.9623124	0.8805501
DIAPH1	2.40E-19	1.48E-20	9.6629308	35.6965078	0.88039943
GALNT6	1.60E-07	3.95E-08	5.56924	7.621436	0.88038085
FAM167A	4.11E-05	1.44E-05	4.3761953	1.948642	0.88021374
PRIMA1	0.000162	6.20E-05	4.0350881	0.5596657	0.88014725
NDE1	6.96E-16	6.35E-17	8.6257958	27.4474202	0.88001824
PCED1A	1.17E-14	1.23E-15	8.2360166	24.5320392	0.87971331
SHC1	1.22E-27	3.21E-29	11.8773863	55.4361094	0.8795233
RAB23	1.64E-20	8.90E-22	9.9944226	38.4757744	0.87916769
SCN1B	2.87E-14	3.13E-15	8.1097525	23.6103057	0.87916336
ITGB7	4.22E-18	3.00E-19	9.2994669	32.7268842	0.87893904
MTHFD1L	2.09E-19	1.28E-20	9.6806808	35.8436342	0.87848567
EPR1	1.82E-10	3.10E-11	6.7757226	14.5849266	0.87816134
MAL	5.27E-08	1.22E-08	5.7810868	8.7573073	0.87810115
ANK1	1.12E-12	1.47E-13	7.5745262	19.8299876	0.87765229
C19orf24	6.63E-30	1.44E-31	12.4343604	60.7973962	0.87713202
SDC1	2.13E-12	2.89E-13	7.4772964	19.1657402	0.87707342
MYCT1	5.80E-12	8.28E-13	7.3239822	18.1326802	0.87682271
ITGB2-AS1	1.88E-07	4.69E-08	5.5374652	7.4543396	0.87671545
SEL1L3	4.74E-18	3.39E-19	9.2846483	32.607576	0.87657895
BLOC1S6	1.46E-19	8.86E-21	9.7242612	36.2056842	0.87635768
EBF1	5.61E-05	2.00E-05	4.300605	1.631725	0.87611839
C2orf74	1.47E-06	4.16E-07	5.1215087	5.3466482	0.87608778
MYO1B	4.09E-16	3.64E-17	8.6975255	27.9952499	0.87586205
CDV3	2.76E-33	4.46E-35	13.2410492	68.8060391	0.87517784
PIP5K1C	1.89E-25	6.07E-27	11.3226539	50.2445398	0.87476991
ARHGAP6	5.99E-18	4.35E-19	9.2540524	32.3616845	0.87474529
LILRA1	1.63E-06	4.62E-07	5.1004085	5.2437142	0.87457914
CTPS1	1.94E-20	1.06E-21	9.9736758	38.2998919	0.87449992
ASPHD2	1.27E-17	9.58E-19	9.1566577	31.5829433	0.87419171
SELE	0.006	0.00306	2.9747617	-3.0705987	0.87411289
PRR14	6.73E-17	5.47E-18	8.939005	29.8648646	0.87345176
DSG3	0.00106	0.000467	3.5193548	-1.3374335	0.87284512
PHACTR1	3.20E-06	9.50E-07	4.9562345	4.5507807	0.8724651
MCTP1	2.18E-09	4.24E-10	6.3561926	12.0290833	0.87229626
CDC20	2.28E-13	2.74E-14	7.8113984	21.4774063	0.87226975
FGFR1OP2	2.46E-16	2.13E-17	8.766331	28.5240025	0.87191726
PCDHGA11	8.19E-18	6.03E-19	9.2138785	32.0397269	0.87181301
PLK1	1.73E-14	1.85E-15	8.1809964	24.1290079	0.87127277
UBE2J1	1.96E-22	8.62E-24	10.5251252	43.060288	0.87116383
INAFM1	2.13E-19	1.31E-20	9.6781862	35.8229457	0.87104085
IL27RA	5.54E-11	8.89E-12	6.9686818	15.8071087	0.87005064
LRG1	4.83E-08	1.12E-08	5.7971616	8.8450378	0.86924127
ACTR3B	5.99E-09	1.23E-09	6.1786535	10.9900818	0.86883103
PTPN6	2.18E-14	2.35E-15	8.1485115	23.8920518	0.86879895
BNC2	1.00E-07	2.42E-08	5.6587913	8.0969696	0.86871012
ITGA2	0.00349	0.0017	3.1540798	-2.5308812	0.86823986
SFMBT2	2.91E-19	1.82E-20	9.6387719	35.4965697	0.86790546
IFI27L2	2.00E-22	8.84E-24	10.5223643	43.03602	0.86711164
APOL6	2.36E-20	1.31E-21	9.9496623	38.0966359	0.86707681
PI15	0.036	0.0218	2.3009461	-4.8234448	0.86676798
NOP56	1.47E-21	7.16E-23	10.2851579	40.9671655	0.86597023
NT5C3B	9.48E-19	6.27E-20	9.4899613	34.2729828	0.86519437
NDUFS7	2.18E-14	2.35E-15	8.1485622	23.8924216	0.86472202
HIST1H2BN	5.16E-11	8.25E-12	6.9800349	15.8799205	0.8639222
INTS1	6.77E-13	8.64E-14	7.6498741	20.3495571	0.86352947
ATG13	2.36E-20	1.30E-21	9.949939	38.098976	0.86328471
TMEM259	1.68E-18	1.14E-19	9.4172384	33.6800463	0.86298608
NOC4L	1.30E-20	6.95E-22	10.0231473	38.7197126	0.86287042
TRPS1	4.63E-12	6.53E-13	7.3585822	18.3642798	0.86285836
BMP4	2.76E-07	7.06E-08	5.461642	7.059073	0.86233375
PRC1	9.36E-10	1.74E-10	6.5016084	12.899078	0.86202296
AARS	6.66E-28	1.72E-29	11.9424914	56.0552972	0.86156898
NOTCH4	3.78E-16	3.35E-17	8.7083035	28.0778663	0.86101483
UCHL1	1.23E-05	3.99E-06	4.6574938	3.1731711	0.86094562
IGF1	6.13E-09	1.26E-09	6.1744863	10.9660028	0.86083697
HLA-DPA1	2.05E-12	2.78E-13	7.4828545	19.2035221	0.86033755
MED25	2.16E-24	7.68E-26	11.0478704	47.7308171	0.86025941
USP48	5.55E-19	3.57E-20	9.5578715	34.8296653	0.85993331
SSSCA1	9.29E-31	1.88E-32	12.640048	62.8129479	0.8598154
MAP1A	4.38E-11	6.95E-12	7.0061448	16.0477512	0.85976362
EML1	9.83E-06	3.13E-06	4.7088978	3.4045848	0.85920141
CRYAB	3.53E-06	1.05E-06	4.9352403	4.4513956	0.85910296
A1BG	1.01E-18	6.70E-20	9.4819892	34.2078219	0.85886505
CTSL	3.38E-07	8.75E-08	5.4213097	6.8508185	0.85864687
AAED1	2.12E-12	2.88E-13	7.4778686	19.169629	0.85803495
CENPA	1.73E-09	3.33E-10	6.3959381	12.2651832	0.85732039
PSAP	1.20E-15	1.13E-16	8.5514888	26.8835835	0.85721896
TSPAN33	2.03E-18	1.39E-19	9.3931896	33.4846986	0.85700219
APOL4	2.30E-15	2.22E-16	8.4627604	26.2152548	0.85690757
RPN2	2.97E-37	3.37E-39	14.1577777	78.2229538	0.85630801
AP1S2	1.95E-09	3.78E-10	6.3751991	12.1418284	0.85570919
GPC1	2.62E-20	1.46E-21	9.9366601	37.9867262	0.85562902
DUSP14	6.05E-14	6.86E-15	8.0029185	22.8392307	0.85492757
PPP1R14A	6.27E-08	1.47E-08	5.7482648	8.5788498	0.85481837
KRT7	8.60E-07	2.36E-07	5.232303	5.8934878	0.85480815
GADD45GIP1	4.59E-17	3.67E-18	8.989268	30.2588762	0.85479906
DDHD1	1.48E-16	1.25E-17	8.834038	29.0474055	0.85467214
TPM2	4.23E-09	8.56E-10	6.239898	11.3456034	0.85461812
SLC41A1	3.97E-10	7.04E-11	6.6465794	13.7832547	0.85458746
TRIM28	1.33E-26	3.81E-28	11.6176011	52.9858355	0.85436088
RANGAP1	1.77E-34	2.60E-36	13.5187243	71.6247201	0.85300858
SLC12A9	1.22E-11	1.82E-12	7.2076006	17.3603075	0.85299876
TIFAB	1.84E-09	3.56E-10	6.3849829	12.1999789	0.85288375
SLC7A7	3.19E-09	6.34E-10	6.2899329	11.6383212	0.85281329
EIF5	5.01E-15	5.05E-16	8.3543155	25.4057687	0.85189887
FAM117A	1.97E-12	2.67E-13	7.4887559	19.2436628	0.85182041
RPL39L	1.75E-15	1.67E-16	8.499798	26.4935775	0.85100185
TYMS	7.92E-11	1.29E-11	6.9111333	15.4395674	0.85045364
UPF1	2.29E-18	1.58E-19	9.37803	33.3617454	0.85001844
USP36	7.85E-13	1.01E-13	7.6277318	20.196438	0.84988954
HILPDA	3.85E-08	8.79E-09	5.8398255	9.0789294	0.84961613
FCRLA	0.000748	0.000321	3.6200257	-0.9865091	0.8495394
PALLD	5.35E-28	1.36E-29	11.9669191	56.2881413	0.84953234
ARFGAP1	3.60E-19	2.26E-20	9.6124658	35.2792711	0.84892425
TMEM184B	8.25E-33	1.40E-34	13.1284329	67.6716308	0.84866712
MAP4K4	1.10E-12	1.44E-13	7.5769547	19.846668	0.84860619
LYRM4	7.54E-18	5.51E-19	9.2248382	32.127456	0.84859104
CCNA2	2.61E-11	4.02E-12	7.0889285	16.5833482	0.84851263
PLCB1	2.37E-09	4.64E-10	6.3415429	11.9423817	0.84769571
STK10	6.11E-19	3.94E-20	9.5458465	34.7308837	0.84754249
ART3	5.47E-08	1.27E-08	5.7740023	8.7187117	0.8465601
APOLD1	8.90E-09	1.87E-09	6.1076249	10.5816044	0.84580951
CATIP-AS1	2.76E-13	3.36E-14	7.7829424	21.2773293	0.84570534
TMEM75	2.55E-14	2.77E-15	8.1265774	23.7324785	0.84519312
ATN1	1.73E-13	2.05E-14	7.8515484	21.7607044	0.84493577
C9orf3	5.60E-13	7.08E-14	7.6781289	20.5454693	0.84460104
SKI	1.47E-14	1.55E-15	8.2042738	24.2992584	0.84356326
CCM2L	1.23E-14	1.29E-15	8.2293381	24.4830044	0.84331042
MAP1B	1.60E-06	4.55E-07	5.1038023	5.2602442	0.84328809
PORCN	6.61E-20	3.85E-21	9.8228809	37.0292543	0.84296237
PUSL1	3.63E-25	1.19E-26	11.2497054	49.5733741	0.84283362
KLHL17	7.08E-14	8.09E-15	7.9803654	22.6774942	0.84281569
CHST3	8.64E-21	4.55E-22	10.0723061	39.1383164	0.84273243
PRICKLE1	1.85E-15	1.77E-16	8.4921689	26.4361704	0.84159531
USP11	3.57E-22	1.63E-23	10.4534581	42.4317429	0.84149468
CCM2	5.71E-24	2.14E-25	10.9360132	46.7189391	0.84128848
EGR1	0.0122	0.00666	2.7235492	-3.7751389	0.84125325
PLEKHF1	7.94E-24	3.02E-25	10.8977902	46.3747034	0.84104823
ST7L	1.96E-12	2.65E-13	7.4897104	19.250158	0.84080733
CHI3L2	5.53E-05	1.97E-05	4.3045472	1.6481255	0.8406904
FBXO5	3.07E-09	6.08E-10	6.2968265	11.6788096	0.84021669
MTHFD2	9.05E-10	1.68E-10	6.5071531	12.9325869	0.8398202
C1orf162	1.21E-09	2.29E-10	6.4574171	12.6328925	0.8386883
SSR3	1.24E-21	5.99E-23	10.3055624	41.1438649	0.83793787
OBSL1	7.09E-12	1.02E-12	7.2928306	17.9249359	0.83788189
ZNF469	6.95E-08	1.64E-08	5.7289175	8.4740797	0.83783681
PAOX	9.24E-15	9.55E-16	8.2695277	24.7785528	0.8375308
WNT2B	3.44E-16	3.04E-17	8.7206521	28.172617	0.83739771
ESYT1	5.34E-34	8.19E-36	13.4069851	70.4868074	0.83714022
SIGLEC9	3.00E-11	4.66E-12	7.0666031	16.4383872	0.83636972
TRABD	1.45E-18	9.80E-20	9.4358997	33.8318821	0.8361371
MSR1	1.09E-07	2.65E-08	5.6418435	8.0064536	0.83599557
TWIST2	0.000105	3.93E-05	4.1439132	0.9912901	0.83587764
HIST1H1B	8.32E-10	1.54E-10	6.521467	13.0192052	0.83488765
SLC2A4RG	1.29E-23	5.05E-25	10.8412813	45.8672287	0.83486135
TMEM147	6.47E-26	1.98E-27	11.4424162	51.3523331	0.83469298
NOC2L	1.06E-21	5.07E-23	10.3244699	41.3078147	0.83409038
POLR2A	1.61E-11	2.43E-12	7.164731	17.0783943	0.83377711
ADRA2A	3.08E-08	6.96E-09	5.8808789	9.3054263	0.83350293
TMEM92	6.16E-06	1.90E-06	4.8135775	3.8830906	0.83347139
SLC38A7	6.08E-23	2.54E-24	10.6620795	44.2694325	0.83341058
NOD2	1.04E-10	1.72E-11	6.8673909	15.1619227	0.83322178
BNIP3	1.66E-10	2.81E-11	6.7909386	14.6802466	0.83273746
ALOX5AP	3.54E-06	1.05E-06	4.9349273	4.4499171	0.83262432
HBB	0.00835	0.00438	2.8607193	-3.3979184	0.83251503
IKBKE	1.10E-11	1.63E-12	7.2235396	17.4654805	0.8324273
IL2RB	5.42E-08	1.26E-08	5.7756544	8.7277087	0.83241288
EOGT	1.15E-08	2.46E-09	6.061621	10.3192507	0.83197619
PKIG	6.33E-15	6.44E-16	8.3219564	25.1658023	0.83185705
TMC8	2.12E-06	6.12E-07	5.0446558	4.9735997	0.83119918
MYL6B	3.23E-21	1.62E-22	10.1913585	40.1579752	0.83118041
CRNDE	0.000722	0.000309	3.6296223	-0.9525628	0.83103002
DPM2	3.31E-24	1.21E-25	10.9983836	47.2823282	0.83094367
IER3	3.52E-07	9.16E-08	5.4127219	6.8066555	0.83073686
CASP4	4.42E-11	7.01E-12	7.0048279	16.0392735	0.83053258
WNK1	1.77E-17	1.35E-18	9.1142466	31.2457458	0.83036942
RAI2	7.73E-09	1.61E-09	6.132976	10.7269217	0.82994076
CARD8	1.38E-13	1.62E-14	7.8846279	21.9949897	0.82992209
PIK3R5	1.32E-07	3.23E-08	5.6059328	7.8154604	0.82991575
TMEM97	2.96E-06	8.75E-07	4.9727949	4.6294489	0.8294186
MAD2L1	9.46E-08	2.27E-08	5.6699108	8.1564892	0.82897661
SEC24A	3.35E-13	4.12E-14	7.7543402	21.0768186	0.82880026
TOR1AIP1	5.41E-13	6.83E-14	7.6832354	20.5809393	0.82854994
NFATC4	6.86E-13	8.77E-14	7.6478109	20.3352746	0.82842033
TK2	3.68E-21	1.86E-22	10.1757934	40.0241929	0.82827564
C20orf27	2.50E-19	1.55E-20	9.6580595	35.6561639	0.82803389
DUSP10	1.09E-15	1.02E-16	8.5648803	26.9849199	0.82681717
MS4A7	6.43E-07	1.74E-07	5.2912087	6.1885507	0.8268044
SH3BP2	1.59E-15	1.51E-16	8.5128222	26.5916721	0.82645438
TPGS2	1.64E-25	5.20E-27	11.3391068	50.3962943	0.82636013
DHRS13	2.00E-14	2.14E-15	8.1609905	23.9829904	0.82624278
SLC28A3	1.32E-09	2.50E-10	6.4431088	12.5470428	0.82597649
AP2M1	4.82E-16	4.32E-17	8.6756528	27.827831	0.82587852
GADD45G	2.88E-12	3.96E-13	7.4314212	18.8547778	0.8257235
MMP25-AS1	6.28E-08	1.47E-08	5.748079	8.5778425	0.82553369
SMARCC1	1.75E-13	2.09E-14	7.8492662	21.7445694	0.82490849
ZEB2	6.25E-09	1.29E-09	6.171099	10.9464407	0.82413857
LPGAT1	1.65E-12	2.21E-13	7.5160721	19.429803	0.82395231
HLA-E	6.17E-32	1.12E-33	12.9222599	65.6082729	0.82360345
FAM83A	3.79E-08	8.65E-09	5.8426845	9.0946569	0.82356904
ITGA11	1.54E-17	1.17E-18	9.1318079	31.3852284	0.82355263
GGCX	2.77E-11	4.28E-12	7.079608	16.5227831	0.82352859
ERCC1	1.35E-15	1.27E-16	8.5359137	26.7658773	0.82349572
CSF3	0.000187	7.26E-05	3.9969145	0.4108295	0.82329305
MSTO1	3.56E-26	1.07E-27	11.5082742	51.9646173	0.82312055
LMNA	8.60E-15	8.87E-16	8.2794452	24.8516587	0.82283878
SNAI2	1.73E-07	4.29E-08	5.5539933	7.5411498	0.82275365
TRIB1	7.85E-11	1.28E-11	6.9125468	15.448564	0.82263654
FCRL3	0.00397	0.00195	3.112228	-2.6595801	0.82193219
PNPLA6	8.69E-13	1.12E-13	7.612463	20.0910615	0.82157908
APMAP	4.65E-20	2.66E-21	9.8665162	37.3955324	0.82125925
CD99L2	8.13E-22	3.85E-23	10.3558017	41.579948	0.82123063
TNFSF13	3.11E-11	4.83E-12	7.0611417	16.4029837	0.82122465
NCAPH2	1.37E-13	1.61E-14	7.8854846	22.0010679	0.82049428
CCR6	4.08E-06	1.23E-06	4.9039879	4.3041668	0.82028942
CXCR3	2.10E-11	3.21E-12	7.1226907	16.8032967	0.81981808
GMPPA	4.72E-24	1.75E-25	10.9578616	46.9160578	0.81979488
CMSS1	2.23E-16	1.92E-17	8.7793802	28.6246397	0.81951626
ABCB6	3.19E-25	1.04E-26	11.2643861	49.7082237	0.81910911
ANKRD44	1.10E-05	3.54E-06	4.6829671	3.2875547	0.81866829
RAB29	9.23E-13	1.20E-13	7.6032795	20.0277649	0.81799335
PTPRJ	9.41E-16	8.71E-17	8.5848379	27.13617	0.817923
RFX5	2.10E-11	3.21E-12	7.1227588	16.8037416	0.81791825
DTX3	1.44E-14	1.51E-15	8.2078331	24.3253249	0.81785841
TAF6L	4.14E-14	4.60E-15	8.0573486	23.2310651	0.81767042
SALL1	6.94E-06	2.16E-06	4.7870072	3.7607147	0.81759026
NDST1	1.02E-12	1.33E-13	7.5890345	19.9297056	0.81682978
DDX11	9.43E-10	1.76E-10	6.500171	12.8903954	0.81682738
SLC8A1	1.31E-08	2.82E-09	6.0375984	10.1829455	0.81539545
NKX2-3	7.23E-11	1.18E-11	6.9255729	15.5315461	0.81535997
TRMT2A	6.01E-19	3.88E-20	9.5479127	34.7478504	0.81510271
PLPP5	5.89E-17	4.75E-18	8.9565811	30.0024551	0.81495312
GPR171	1.08E-05	3.48E-06	4.6866383	3.3040871	0.81480099
KPNA2	5.96E-25	2.00E-26	11.1938048	49.0609221	0.81437917
GNS	7.60E-17	6.21E-18	8.922828	29.7384075	0.81407297
LYL1	5.95E-12	8.50E-13	7.3200265	18.1062601	0.81390433
YARS	4.81E-31	9.47E-33	12.708993	63.4926972	0.81328118
GRK2	2.02E-18	1.38E-19	9.3939825	33.4911337	0.81324365
LIMD2	1.11E-09	2.09E-10	6.4716036	12.7181739	0.81289594
GSDMD	3.38E-17	2.66E-18	9.0295448	30.5758012	0.81285235
TOM1	7.17E-15	7.33E-16	8.3048684	25.0393762	0.81253969
KIAA0922	8.17E-05	2.99E-05	4.2083264	1.2518594	0.81173853
HK3	2.14E-15	2.06E-16	8.4724863	26.2882493	0.81171473
DOCK2	5.88E-10	1.07E-10	6.5805091	13.3782173	0.81170669
RTN2	4.67E-19	2.98E-20	9.5796343	35.0086699	0.81158334
TMEM47	0.00046	0.000191	3.755312	-0.5000539	0.81155328
TMEM223	1.15E-15	1.08E-16	8.5570183	26.9254117	0.81145293
MEDAG	0.000521	0.000218	3.7207553	-0.6259277	0.81144134
FAM27C	5.66E-12	8.08E-13	7.3275321	18.1564004	0.81131776
LYPD5	4.23E-09	8.55E-10	6.2400474	11.3464744	0.81124114
RAI14	8.93E-06	2.83E-06	4.7306985	3.5034378	0.81109313
IFI35	7.39E-16	6.77E-17	8.617618	27.385184	0.81088712
CDC42EP1	3.22E-19	2.01E-20	9.6263839	35.3941868	0.81087181
PJA1	3.88E-22	1.78E-23	10.4434118	42.3438647	0.81073185
OGFR	1.51E-18	1.02E-19	9.4305555	33.7883769	0.81061369
LOC100132369	1.13E-14	1.18E-15	8.2417189	24.5739307	0.81015277
DNAJC10	1.47E-24	5.15E-26	11.091507	48.1273643	0.80998095
COL9A3	2.37E-13	2.86E-14	7.8053621	21.4349148	0.80976734
MAP3K12	5.52E-10	9.97E-11	6.5911826	13.4434154	0.80939853
GAS6-AS1	1.70E-07	4.21E-08	5.557312	7.5586086	0.80920666
BLM	6.83E-14	7.79E-15	7.9855178	22.7144123	0.80881786
UNC93B1	3.13E-19	1.96E-20	9.6298063	35.4224623	0.80848778
CRTAP	3.58E-12	4.99E-13	7.3978013	18.6278868	0.80784947
RPL13P5	7.25E-20	4.24E-21	9.8114462	36.9334614	0.80777556
SNRNP70	2.65E-07	6.77E-08	5.46949	7.0997569	0.80732462
CLCN7	6.35E-19	4.11E-20	9.5408774	34.6900896	0.8068747
NLRC5	1.05E-12	1.38E-13	7.5834532	19.891326	0.80678761
LOC284112	2.34E-22	1.05E-23	10.5033782	42.8692535	0.80646202
TBC1D16	5.57E-16	5.02E-17	8.6563251	27.6801603	0.80608597
HTRA3	4.29E-12	6.04E-13	7.3701892	18.4421743	0.80582131
DCUN1D5	3.47E-17	2.73E-18	9.0260066	30.5479177	0.80581648
LY9	6.35E-08	1.49E-08	5.7461118	8.5671753	0.80568452
COL18A1-AS1	2.63E-15	2.56E-16	8.4440592	26.0750805	0.80553701
BRD4	1.03E-15	9.60E-17	8.5722327	27.0406093	0.80541696
SUPT6H	4.44E-13	5.56E-14	7.7122017	20.7825014	0.80536103
KMO	1.02E-06	2.81E-07	5.1979858	5.7229734	0.8052982
DSEL	9.97E-08	2.40E-08	5.6598172	8.1024567	0.80478744
TCOF1	3.82E-13	4.74E-14	7.7346372	20.9390408	0.80474228
FAM78A	8.95E-14	1.03E-14	7.9467616	22.4371858	0.80467707
MAP2K2	1.86E-13	2.22E-14	7.8405156	21.6827401	0.80462409
PGP	4.83E-20	2.77E-21	9.861678	37.3548634	0.80443517
CEP170	9.16E-07	2.52E-07	5.219528	5.8298926	0.80416334
LOC100287375	6.08E-13	7.71E-14	7.6660176	20.4614209	0.80384816
CDK2	6.33E-19	4.10E-20	9.5412881	34.6934608	0.8038317
GTSE1	4.80E-11	7.64E-12	6.9917795	15.9553479	0.80383075
TMEM86B	4.48E-14	4.99E-15	8.0463195	23.1514982	0.80375156
NLRP7	1.93E-09	3.74E-10	6.3769199	12.1520504	0.80356107
GUSBP11	2.60E-37	2.91E-39	14.1715992	78.367297	0.80355117
OAZ1	6.27E-24	2.35E-25	10.9253166	46.622526	0.80346211
CAMSAP2	4.09E-12	5.74E-13	7.3776336	18.492187	0.80278226
LMO4	3.83E-13	4.76E-14	7.7340705	20.9350822	0.8025762
SEMA4B	4.96E-11	7.92E-12	6.9862763	15.9199911	0.80233254
GLRX	3.07E-15	3.02E-16	8.4224547	25.9134452	0.80220201
FKBP10	1.05E-11	1.55E-12	7.2316782	17.5192571	0.80190636
LIPG	8.19E-09	1.72E-09	6.1227067	10.6679926	0.80161522
CD59	7.28E-12	1.05E-12	7.2887564	17.8978199	0.80082664
MOB3A	3.27E-12	4.55E-13	7.4114941	18.7201935	0.80079653
EHBP1L1	3.20E-16	2.82E-17	8.7304212	28.2476482	0.80071727
LDLR	9.30E-09	1.97E-09	6.0996317	10.5358958	0.80063928
KCNN4	4.79E-17	3.84E-18	8.9835693	30.2141208	0.8005981
IFIT5	3.13E-08	7.09E-09	5.8778396	9.28861	0.80034825
CMIP	2.23E-15	2.15E-16	8.4670385	26.2473546	0.80026532
CD109	0.000225	8.87E-05	3.9480609	0.222304	0.80018255
MCM5	3.64E-14	4.02E-15	8.0758724	23.3648966	0.79942939
TONSL	3.63E-14	4.00E-15	8.0763913	23.3686494	0.79909375
ARRB2	3.88E-08	8.86E-09	5.838417	9.0711834	0.7990278
DTYMK	5.36E-16	4.82E-17	8.6615279	27.7198867	0.7987697
CEACAM6	0.00166	0.000756	3.3868884	-1.7847445	0.79779426
C15orf39	2.61E-17	2.02E-18	9.0636707	30.8451564	0.79770167
PRAM1	1.59E-13	1.88E-14	7.8637371	21.8469389	0.79755187
CCR7	0.000615	0.000261	3.6747121	-0.7919192	0.79748358
PNKP	5.14E-15	5.19E-16	8.3507576	25.379349	0.79704588
ABCA7	8.69E-13	1.12E-13	7.612437	20.0908819	0.79669312
BCR	7.26E-16	6.63E-17	8.6201694	27.4045964	0.7962785
TPT1-AS1	6.03E-21	3.12E-22	10.1159925	39.5115158	0.79579592
ATP8B2	1.42E-13	1.67E-14	7.8800898	21.962802	0.79575144
TICAM2	2.65E-07	6.76E-08	5.46964	7.1005353	0.79493098
DUSP7	4.46E-19	2.84E-20	9.585428	35.0563731	0.79454196
VKORC1	5.55E-17	4.46E-18	8.9644893	30.0644289	0.79447949
ASNS	2.83E-10	4.94E-11	6.7025846	14.1292979	0.79423202
TFAP2C	1.47E-05	4.79E-06	4.6180274	2.9970959	0.79417469
NOS3	2.00E-11	3.04E-12	7.1309005	16.8569129	0.79406008
SLC29A1	1.65E-20	8.98E-22	9.9933812	38.4669399	0.79400239
APBA3	1.68E-14	1.79E-15	8.1851395	24.159283	0.79323648
SHISA5	3.07E-32	5.47E-34	12.993494	66.319185	0.79251931
LAGE3	4.58E-17	3.65E-18	8.9896937	30.2622201	0.7919197
RUNX1T1	1.13E-08	2.41E-09	6.0647115	10.3368208	0.79122732
FRMD4A	2.04E-13	2.44E-14	7.827504	21.5909066	0.79120491
COL16A1	1.02E-09	1.90E-10	6.4873557	12.8130561	0.79101321
GLUL	4.51E-12	6.36E-13	7.3624379	18.3901439	0.79084755
LOC100507006	1.86E-07	4.63E-08	5.5399446	7.4673469	0.79046956
HIVEP2	1.94E-11	2.95E-12	7.1353198	16.885795	0.79037937
AZIN1	6.00E-18	4.36E-19	9.2538664	32.3601917	0.7900162
DNAJC1	1.60E-22	7.01E-24	10.5483426	43.2645325	0.78971396
UBE2E2	2.99E-08	6.74E-09	5.8867253	9.3377961	0.78945268
ST3GAL2	1.15E-13	1.35E-14	7.9100492	22.1755734	0.78914522
BMP7	2.78E-09	5.48E-10	6.314034	11.780044	0.78910712
CARMN	9.40E-05	3.48E-05	4.1729044	1.1080998	0.78865099
HPCAL1	3.35E-09	6.67E-10	6.2813045	11.5876974	0.78860401
PRRT3	4.27E-10	7.60E-11	6.634301	13.7077207	0.78860261
CDC27	3.71E-21	1.87E-22	10.1748146	40.0157847	0.78819218
HIST1H2AD	8.13E-13	1.05E-13	7.6224044	20.159652	0.7879377
SLC6A20	0.000127	4.81E-05	4.0961834	0.8006503	0.78778336
OGFOD3	7.66E-09	1.60E-09	6.1346954	10.7367966	0.78745406
MIR100HG	0.00012	4.53E-05	4.110207	0.8564468	0.7874088
LMAN2	1.16E-38	1.14E-40	14.4782776	81.5870494	0.7873568
NLRP1	1.60E-11	2.42E-12	7.1653022	17.0821412	0.7871566
WFDC1	2.47E-07	6.27E-08	5.4837358	7.1737423	0.78714981
JAG2	1.21E-13	1.41E-14	7.90348	22.1288631	0.78652776
ADORA3	7.52E-05	2.74E-05	4.2289902	1.3362502	0.78615304
VASH1	2.92E-20	1.64E-21	9.9233603	37.8744043	0.78578809
C2orf81	2.88E-17	2.25E-18	9.05059	30.7418209	0.7854437
LPCAT2	1.44E-15	1.36E-16	8.5267607	26.6967824	0.78532461
[truncated: 19,378 more rows]
