# Supplementary material for: Comprehensive Analysis of PANoptosis-Related Gene Signature of Ulcerative Colitis
Source: Int J Mol Sci. 2023 Dec 26;25(1):348. doi: 10.3390/ijms25010348 (PMC10779047; doi:10.3390/ijms25010348)
Supplement: Supplementary file 1 [file ijms-25-00348-s001.zip › Table S4.csv]

Rank	Score	Type	ID	Name	Description
8551	-99.93	cp	BRD-K33483813	actarit	Interleukin receptor agonist
8552	-99.93	cp	BRD-K74430258	1,2-dichlorobenzene	Hepatotoxicant
8553	-99.93	cp	BRD-A91699651	chloroquine	Antimalarial
8554	-99.93	cp	BRD-K11905747	spectinomycin	Bacterial 30S ribosomal subunit inhibitor
8535	-99.89	cp	BRD-K92984783	melperone	Serotonin receptor antagonist
8523	-99.82	cp	BRD-K39915878	loxapine	Dopamine receptor antagonist
8510	-99.75	cp	BRD-A14985772	ascorbyl-palmitate	antioxidant
8511	-99.75	cp	BRD-M07438658	lapatinib	EGFR inhibitor
8512	-99.75	cp	BRD-K93095519	SJ-172550	MDM inhibitor
8504	-99.72	cp	BRD-K29582677	flunarizine	Calcium channel blocker
8506	-99.72	cp	BRD-A09533288	verapamil	Calcium channel blocker
8495	-99.68	cp	BRD-K82846253	repaglinide	Insulin secretagogue
8500	-99.68	cp	BRD-K17823458	danoprevir	HCV inhibitor
8489	-99.65	cp	BRD-A22380646	pantoprazole	ATPase inhibitor
8490	-99.65	cp	BRD-K13819402	desoxypeganine	Acetylcholinesterase inhibitor
8492	-99.65	cp	BRD-A09472452	flecainide	Sodium channel blocker
8482	-99.59	cp	BRD-K65146499	nabumetone	Cyclooxygenase inhibitor
8477	-99.58	cp	BRD-K72264770	QW-BI-011	Histone lysine methyltransferase inhibitor
8478	-99.58	cp	BRD-K56596464	QX-314	Sodium channel blocker
8481	-99.58	cp	BRD-K19416115	sitagliptin	Dipeptidyl peptidase inhibitor
8470	-99.54	cp	BRD-K93258693	GW-9662	PPAR receptor antagonist
8472	-99.54	cp	BRD-K38055836	etamivan	Respiratory stimulant
8473	-99.54	cp	BRD-K55991774	BAS-09104376	HIV integrase inhibitor
8474	-99.54	cp	BRD-A55393291	testosterone	Androgen receptor agonist
8468	-99.53	cp	BRD-A18043272	phensuximide	Succinimide antiepileptic
8452	-99.47	cp	BRD-K71731651	PNU-120596	Acetylcholine receptor agonist
8453	-99.47	cp	BRD-K09859624	methantheline	Acetylcholine receptor antagonist
8455	-99.47	cp	BRD-U88459701	atorvastatin	HMGCR inhibitor
8447	-99.44	cp	BRD-K97330509	SRC-kinase-inhibitor-II	SRC inhibitor
8448	-99.44	cp	BRD-K83010055	VU-0415374-1	Glutamate receptor modulator
8439	-99.4	cp	BRD-K18895904	olanzapine	Dopamine receptor antagonist
8440	-99.4	cp	BRD-K54790157	trioxsalen	DNA synthesis inhibitor
8441	-99.4	cp	BRD-A43974499	reboxetine	Adrenergic receptor antagonist
8433	-99.38	cp	BRD-A57457122	VU-0400071-3	Glutamate receptor modulator
8427	-99.37	cp	BRD-K43164539	cholic-acid	Bile acid
8432	-99.37	cp	BRD-A75552914	isoxicam	Cyclooxygenase inhibitor
8424	-99.36	cp	BRD-K59650319	YM-298198	Glutamate receptor antagonist
8425	-99.36	cp	BRD-K47328134	lysylphenylalanyl-tyrosine	Heparin activation inhibitor
8423	-99.35	cp	BRD-K00317371	RITA	MDM inhibitor
8422	-99.33	cp	BRD-A60070924	alpha-estradiol	Estrogen receptor agonist
8414	-99.3	cp	BRD-K34508425	KUC103898N	-666
8415	-99.3	cp	BRD-K89687904	PKCbeta-inhibitor	PKC inhibitor
8416	-99.3	cp	BRD-K08273968	griseofulvin	Tubulin inhibitor
8406	-99.26	cp	BRD-K23922020	arecaidine	Acetylcholine receptor agonist
8401	-99.23	cp	BRD-A10523515	GSK-429286A	Rho associated kinase inhibitor
8399	-99.22	cp	BRD-K71430621	clobenpropit	Histamine receptor antagonist
8398	-99.21	cp	BRD-K21450440	benzthiazide	Carbonic anhydrase inhibitor
8392	-99.19	cp	BRD-K14329163	BAY-K8644	Calcium channel activator
8393	-99.19	cp	BRD-K81209512	AG-494	EGFR inhibitor
8384	-99.15	cp	BRD-A29426959	carbinoxamine	Histamine receptor antagonist
8385	-99.15	cp	BRD-K32836707	CAY-10577	Casein kinase inhibitor
8380	-99.12	cp	BRD-K59184148	SB-216763	Glycogen synthase kinase inhibitor
8377	-99.08	cp	BRD-K01638814	rilmenidine	Adrenergic receptor agonist
8364	-99.05	cp	BRD-K63150726	JTE-907	Cannabinoid receptor inverse agonist
8370	-99.05	cp	BRD-K08703257	3-amino-benzamide	PARP inhibitor
8363	-99.04	cp	BRD-K17868609	BRL-54443	Serotonin receptor agonist
8357	-99.01	cp	BRD-K67174588	toremifene	Estrogen receptor antagonist
8353	-98.98	cp	BRD-A68631409	evodiamine	ATPase inhibitor
8345	-98.94	cp	BRD-A72703248	SKF-96365	Calcium channel blocker
8346	-98.94	cp	BRD-A22769835	homochlorcyclizine	Antihistamine
8342	-98.93	cp	BRD-K50859149	sulfafurazole	Bacterial antifolate
8332	-98.87	cp	BRD-K85503079	perospirone	Dopamine receptor antagonist
8333	-98.87	cp	BRD-A21723284	naltriben	Opioid receptor antagonist
8330	-98.85	cp	BRD-A16665823	butoconazole	Bacterial cell wall synthesis inhibitor
8322	-98.84	cp	BRD-K35128472	2-aminopurine	Serine/threonine kinase inhibitor
8329	-98.84	cp	BRD-K62810658	PD-98059	MEK inhibitor
8315	-98.74	cp	BRD-K74236984	UNC-0321	Histone lysine methyltransferase inhibitor
8312	-98.73	cp	BRD-K64935403	ebelactone-b	Lipase inhibitor
8306	-98.69	cp	BRD-K41260949	valproic-acid	HDAC inhibitor
8299	-98.63	cp	BRD-K63195589	tipifarnib	Farnesyltransferase inhibitor
8300	-98.63	cp	BRD-K46862739	metyrapone	Cytochrome P450 inhibitor
8301	-98.63	cp	BRD-K53561341	KIN001-220	Aurora kinase inhibitor
8291	-98.59	cp	BRD-A23290232	westcort	Glucocorticoid receptor agonist
8292	-98.59	cp	BRD-K33583600	isoliquiritigenin	Guanylate cyclase activator
8288	-98.57	cp	BRD-K18799075	BAY-59-3074	Cannabinoid receptor partial agonist
8287	-98.56	cp	BRD-K61217870	n-(3-acetamidophenyl)-3-chlorobenzamide	Glutamate receptor antagonist
8283	-98.52	cp	BRD-A01787639	naftopidil	Adrenergic receptor antagonist
8276	-98.48	cp	BRD-K26373640	IKK-2-inhibitor	IKK inhibitor
8277	-98.48	cp	BRD-K52662033	lidocaine	Histamine receptor agonist
8278	-98.48	cp	BRD-K79131256	albendazole	Anthelmintic
8264	-98.41	cp	BRD-K98769987	flumazenil	Benzodiazepine receptor antagonist
8259	-98.34	cp	BRD-K81916719	triclabendazole	Microtubule inhibitor
8256	-98.31	cp	BRD-A43930669	L-368899	Oxytocin receptor antagonist
8257	-98.31	cp	BRD-K80527266	triacsin-c	Adrenergic receptor antagonist
8253	-98.28	cp	BRD-A89175223	bisoprolol	Adrenergic receptor antagonist
8251	-98.27	cp	BRD-K48722833	iloperidone	Dopamine receptor antagonist
8247	-98.24	cp	BRD-K88741031	methyl-2,5-dihydroxycinnamate	EGFR inhibitor
8248	-98.24	cp	BRD-K70301876	escitalopram	Selective serotonin reuptake inhibitor (SSRI)
8243	-98.23	cp	BRD-U94846492	quinine	Hemozoin biocrystallization inhibitor
8237	-98.19	cp	BRD-K05926469	lenalidomide	Antineoplastic
8235	-98.18	cp	BRD-K84175871	pseudoephedrine	Adrenergic receptor agonist
8236	-98.18	cp	BRD-K70241288	L-692585	Growth hormone releasing peptide ligand agonist
8233	-98.16	cp	BRD-A73680854	PT-630	Dipeptidyl peptidase inhibitor
8230	-98.13	cp	BRD-K68191783	ALW-II-38-3	Ephrin inhibitor
8226	-98.11	cp	BRD-K24656285	farnesol	FXR agonist
8224	-98.1	cp	BRD-K66766661	17-beta-estradiol	Estrogen receptor agonist
8222	-98.07	cp	BRD-A24514565	warfarin	Vitamin K antagonist
8223	-98.07	cp	BRD-K23875128	RHO-kinase-inhibitor-III[rockout]	Rho associated kinase inhibitor
8221	-98.06	cp	BRD-K91623615	ABT-751	Tubulin inhibitor
8207	-97.92	cp	BRD-A17819071	gedunin	HSP inhibitor
8203	-97.89	cp	BRD-K01779529	fluoropyruvate	Pyruvate dehydrogenase kinase inhibitor
8202	-97.88	cp	BRD-K61951118	FG-7142	GABA benzodiazepine site receptor inverse agonist
8195	-97.82	cp	BRD-A96897502	U-74389F	Lipid peroxidase inhibitor
8196	-97.82	cp	BRD-K12079898	PD-160170	Neuropeptide receptor antagonist
8198	-97.82	cp	BRD-K12539581	nocodazole	Tubulin inhibitor
8188	-97.77	cp	BRD-K93176058	AC-55649	Retinoid receptor agonist
8186	-97.73	cp	BRD-K84566043	fenpiverinium	Acetylcholine receptor antagonist
8182	-97.71	cp	BRD-A36318220	necrostatin-1	RIPK inhibitor
8184	-97.71	cp	BRD-A97701745	pindolol	Adrenergic receptor antagonist
8185	-97.71	cp	BRD-K43887077	dopamine	Dopamine receptor agonist
8175	-97.65	cp	BRD-K78633253	EXO-1	ARF inhibitor
8174	-97.64	cp	BRD-K03557653	sappanone-a	Tyrosinase inhibitor
8170	-97.57	cp	BRD-K91733562	secoisolariciresinol	Antioxidant
8167	-97.55	cp	BRD-K01567962	pyrazolanthrone	JNK inhibitor
8164	-97.53	cp	BRD-K91315211	betahistine	Histamine receptor agonist
8158	-97.47	cp	BRD-K37456065	VU-0365114-2	M5 modulator
8153	-97.46	cp	BRD-K61323504	SB-225002	CC chemokine receptor antagonist
8154	-97.46	cp	BRD-K55930204	phenytoin	Hydantoin antiepileptic
8148	-97.42	cp	BRD-K85133207	HDAC1-selective	HDAC inhibitor
8140	-97.36	cp	BRD-A62182663	YK-4279	Apoptosis stimulant
8141	-97.36	cp	BRD-K31627533	rimexolone	Glucocorticoid receptor agonist
8142	-97.36	cp	BRD-K33396764	alpha-linolenic-acid	Omega 3 fatty acid stimulant
8143	-97.36	cp	BRD-K84709232	caffeic-acid	Lipoxygenase inhibitor
8145	-97.36	cp	BRD-K49865102	PD-0325901	MEK inhibitor
8136	-97.3	cp	BRD-A33711280	metixene	Acetylcholine receptor antagonist
8132	-97.25	cp	BRD-K37720887	SB-525334	TGF beta receptor inhibitor
8131	-97.24	cp	BRD-K80725821	RS-16566	Serotonin receptor antagonist
8124	-97.16	cp	BRD-K31054881	BMY-7378	Adrenergic receptor antagonist
8120	-97.13	cp	BRD-K23566484	nilutamide	Androgen receptor antagonist
8121	-97.13	cp	BRD-A03816571	CP-55940	Cannabinoid receptor agonist
8115	-97.04	cp	BRD-K02992638	lamivudine	Nucleoside reverse transcriptase inhibitor
8114	-97	cp	BRD-K50720187	flupirtine	Glutamate receptor antagonist
8108	-96.96	cp	BRD-K31491153	1-phenylbiguanide	Serotonin receptor agonist
8106	-96.92	cp	BRD-A99177642	deltaline	Acetylcholine receptor antagonist
8107	-96.92	cp	BRD-K08109516	L-701324	Glutamate receptor antagonist
8103	-96.88	cp	BRD-K04010869	prostaglandin-a1	HSP inducer
8101	-96.87	cp	BRD-K70511574	sunitinib	PLK inhibitor
8099	-96.86	cp	BRD-K55420858	mirin	MRE11A exonuclease inhibitor
8100	-96.86	cp	BRD-A41995253	brucine	Glycine receptor antagonist
8097	-96.84	cp	BRD-A41692738	TGX-221	PI3K inhibitor
8098	-96.84	cp	BRD-K92428232	GSK-461364	PLK inhibitor
8096	-96.83	cp	BRD-A54845972	dihydroergotamine	Serotonin receptor agonist
8092	-96.79	cp	BRD-A02180903	betamethasone	Glucocorticoid receptor agonist
8091	-96.78	cp	BRD-K37130656	rivaroxaban	Coagulation inhibitor
8088	-96.76	cp	BRD-A32164164	methyllycaconitine	Acetylcholine receptor antagonist
8083	-96.72	cp	BRD-A15493168	tetracycline	Bacterial 30S ribosomal subunit inhibitor
8078	-96.65	cp	BRD-A29260609	acebutolol	Adrenergic receptor antagonist
8079	-96.65	cp	BRD-K71799949	carbamazepine	Carboxamide antiepileptic
8077	-96.62	cp	BRD-K02715688	hydrastine	Tyrosine hydroxylase inhibitor
8075	-96.61	cp	BRD-K40892394	AR-C133057XX	Nitric oxide synthase inhibitor
8069	-96.55	cp	BRD-K57926513	tyrphostin-AG-1295	PDGFR receptor inhibitor
8067	-96.52	cp	BRD-K99451608	lopinavir	HIV protease inhibitor
8066	-96.49	cp	BRD-K13032584	procarbazine	Monoamine oxidase inhibitor
8062	-96.48	cp	BRD-A25004090	erastin	Ion channel antagonist
8057	-96.45	cp	BRD-K94270326	ecopipam	Dopamine receptor antagonist
8056	-96.44	cp	BRD-A03359064	ICI-89406	Adrenergic receptor antagonist
8046	-96.25	cp	BRD-A37817666	picrotoxin	GABA receptor antagonist
8044	-96.21	cp	BRD-A41555725	chlortetracycline	Protein synthesis inhibitor
8040	-96.16	cp	BRD-A35108200	dexamethasone	Glucocorticoid receptor agonist
8031	-96.08	cp	BRD-A54880345	etomidate	GABA receptor modulator
8027	-96.05	cp	BRD-A73741725	exemestane	Aromatase inhibitor
8022	-95.99	cp	BRD-A04706586	bucladesine	Adenosine receptor agonist
8020	-95.95	cp	BRD-A32161980	carbetocin	Oxytocin receptor agonist
8010	-95.84	cp	BRD-K57930253	nitrazepam	Benzodiazepine receptor agonist
8013	-95.84	cp	BRD-K15262564	mupirocin	Isoleucyl-tRNA synthetase inhibitor
8004	-95.78	cp	BRD-K55748775	SCH-28080	ATPase inhibitor
7997	-95.74	cp	BRD-K61314889	IWR-1-ENDO	PARP inhibitor
7998	-95.74	cp	BRD-K43797669	genistein	Tyrosine kinase inhibitor
7995	-95.72	cp	BRD-K82746043	navitoclax	BCL inhibitor
7988	-95.65	cp	BRD-K82357231	desloratadine	Histamine receptor antagonist
7989	-95.65	cp	BRD-K27871032	lysergol	Ergoline alkaloid
7980	-95.59	cp	BRD-A28856712	tetryzoline	Adrenergic receptor agonist
7975	-95.56	cp	BRD-K19525698	ozagrel	Thromboxane synthase inhibitor
7964	-95.45	cp	BRD-K97564742	mepyramine	Histamine receptor antagonist
7965	-95.45	cp	BRD-K95309561	dienestrol	Estrogen receptor agonist
7961	-95.43	cp	BRD-A04668240	CGP-52432	GABA receptor antagonist
7960	-95.4	cp	BRD-K06080977	eicosatetraynoic-acid	Cyclooxygenase inhibitor
7956	-95.35	cp	BRD-A78391468	prednisolone	Glucocorticoid receptor agonist
7955	-95.34	cp	BRD-K08252256	diclofenac	Cyclooxygenase inhibitor
7954	-95.33	cp	BRD-K97810537	beclometasone	Glucocorticoid receptor agonist
7953	-95.32	cp	BRD-K59037100	oxybenzone	Lipase inhibitor
7952	-95.31	cp	BRD-A50157456	terbutaline	Adrenergic receptor agonist
7949	-95.3	cp	BRD-K95739795	tetrabenazine	Vesicular monoamine transporter inhibitor
7945	-95.27	cp	BRD-K32795028	1-benzylimidazole	Thromboxane synthase inhibitor
7942	-95.24	cp	BRD-M30523314	vinorelbine	Tubulin inhibitor
7936	-95.19	cp	BRD-K22009844	phenprobamate	Muscle relaxant
7937	-95.19	cp	BRD-K98521173	desoxycortone	Mineralocorticoid receptor agonist
7935	-95.18	cp	BRD-K88429204	pyrimethamine	Dihydrofolate reductase inhibitor
7930	-95.12	cp	BRD-K06024458	n-arachidonyl-GABA	cannabinoid receptor agonist
7927	-95.08	cp	BRD-K82823076	RO-15-4513	GABA benzodiazepine site receptor inverse agonist
7924	-95.07	cp	BRD-A35519318	benidipine	Calcium channel blocker
7925	-95.07	cp	BRD-A18202423	CPCCOEt	Glutamate receptor antagonist
7920	-95.05	cp	BRD-A54490543	pirlindole	Monoamine oxidase inhibitor
7917	-95.03	cp	BRD-K44094599	tacrolimus	Calcineurin inhibitor
7915	-95.02	cp	BRD-A59808129	guggulsterone	Cholesterol inhibitor
