# Supplementary material for: Comprehensive Analysis of PANoptosis-Related Gene Signature of Ulcerative Colitis
Source: Int J Mol Sci. 2023 Dec 26;25(1):348. doi: 10.3390/ijms25010348 (PMC10779047; doi:10.3390/ijms25010348)
Supplement: Supplementary file 1 [file ijms-25-00348-s001.zip › Table S5.csv]

database	mature_mirna_acc	mature_mirna_id	target_symbol	target_entrez	target_ensembl	experiment	support_type	pubmed_id	type	score
mirecords	MIMAT0000449	hsa-miR-146a-5p	STAT1	6772	ENSG00000115415	Western blot//Luciferase activity assay		19333922	validated	NA
mirecords	MIMAT0000449	hsa-miR-146a-5p	STAT1	6772	ENSG00000115415	Western blot//Luciferase activity assay		19333922	validated	NA
mirtarbase	MIMAT0000437	hsa-miR-145-5p	STAT1	6772	ENSG00000115415	qRT-PCR//Luciferase reporter assay//Western blot//Microarray	Functional MTI	20098684	validated	NA
mirtarbase	MIMAT0000449	hsa-miR-146a-5p	STAT1	6772	ENSG00000115415	Microarray	Functional MTI (Weak)	20110513	validated	NA
mirtarbase	MIMAT0000449	hsa-miR-146a-5p	STAT1	6772	ENSG00000115415	Luciferase reporter assay//qRT-PCR//Western blot	Functional MTI	23890093	validated	NA
mirtarbase	MIMAT0000449	hsa-miR-146a-5p	STAT1	6772	ENSG00000115415	Luciferase reporter assay	Functional MTI	23698745	validated	NA
mirtarbase	MIMAT0000449	hsa-miR-146a-5p	STAT1	6772	ENSG00000115415	qRT-PCR//Western blot	Functional MTI	25889446	validated	NA
mirtarbase	MIMAT0000449	hsa-miR-146a-5p	STAT1	6772	ENSG00000115415	qRT-PCR	Functional MTI (Weak)	28077577	validated	NA
mirtarbase	MIMAT0000255	hsa-miR-34a-5p	STAT1	6772	ENSG00000115415	Proteomics	Functional MTI (Weak)	21566225	validated	NA
mirtarbase	MIMAT0003283	hsa-miR-615-3p	STAT1	6772	ENSG00000115415	CLASH	Functional MTI (Weak)	23622248	validated	NA
mirtarbase	MIMAT0003328	hsa-miR-653-5p	STAT1	6772	ENSG00000115415	HITS-CLIP	Functional MTI (Weak)	23824327	validated	NA
mirtarbase	MIMAT0019814	hsa-miR-203b-3p	STAT1	6772	ENSG00000115415	HITS-CLIP	Functional MTI (Weak)	23824327	validated	NA
mirtarbase	MIMAT0028227	hsa-miR-7158-3p	STAT1	6772	ENSG00000115415	HITS-CLIP	Functional MTI (Weak)	23824327	validated	NA
mirtarbase	MIMAT0019784	hsa-miR-4693-5p	STAT1	6772	ENSG00000115415	HITS-CLIP	Functional MTI (Weak)	23824327	validated	NA
mirtarbase	MIMAT0021042	hsa-miR-5009-3p	STAT1	6772	ENSG00000115415	HITS-CLIP	Functional MTI (Weak)	23824327	validated	NA
mirtarbase	MIMAT0002872	hsa-miR-501-5p	STAT1	6772	ENSG00000115415	HITS-CLIP	Functional MTI (Weak)	23824327	validated	NA
mirtarbase	MIMAT0005828	hsa-miR-1183	STAT1	6772	ENSG00000115415	HITS-CLIP	Functional MTI (Weak)	23824327	validated	NA
mirtarbase	MIMAT0004773	hsa-miR-500a-5p	STAT1	6772	ENSG00000115415	HITS-CLIP	Functional MTI (Weak)	23824327	validated	NA
mirtarbase	MIMAT0003273	hsa-miR-605-5p	STAT1	6772	ENSG00000115415	HITS-CLIP	Functional MTI (Weak)	23824327	validated	NA
mirtarbase	MIMAT0000431	hsa-miR-140-5p	STAT1	6772	ENSG00000115415	Luciferase reporter assay//Western blot	Functional MTI	26780721	validated	NA
mirtarbase	MIMAT0000451	hsa-miR-150-5p	STAT1	6772	ENSG00000115415	Luciferase reporter assay//qRT-PCR//Western blot	Functional MTI	26025667	validated	NA
mirtarbase	MIMAT0000280	hsa-miR-223-3p	STAT1	6772	ENSG00000115415	Luciferase reporter assay//qRT-PCR//Western blot	Functional MTI	26025667	validated	NA
mirtarbase	MIMAT0000264	hsa-miR-203a-3p	STAT1	6772	ENSG00000115415	Immunoblot//Luciferase reporter assay//Microarray//qRT-PCR	Functional MTI	27705947	validated	NA
mirtarbase	MIMAT0001545	hsa-miR-450a-5p	STAT1	6772	ENSG00000115415	Luciferase reporter assay//Microarray//qRT-PCR	Functional MTI	28407302	validated	NA
mirtarbase	MIMAT0000646	hsa-miR-155-5p	STAT1	6772	ENSG00000115415	Luciferase reporter assay//Western blot	Functional MTI	28418858	validated	NA
mirtarbase	MIMAT0000062	hsa-let-7a-5p	CASP8	841	ENSG00000064012	Western blot	Non-Functional MTI	18758960	validated	NA
mirtarbase	MIMAT0004491	hsa-miR-19b-1-5p	CASP8	841	ENSG00000064012	Luciferase reporter assay	Non-Functional MTI	22197821	validated	NA
mirtarbase	MIMAT0000083	hsa-miR-26b-5p	CASP8	841	ENSG00000064012	Microarray	Functional MTI (Weak)	19088304	validated	NA
mirtarbase	MIMAT0000680	hsa-miR-106b-5p	CASP8	841	ENSG00000064012	Luciferase reporter assay	Functional MTI	24166509	validated	NA
mirtarbase	MIMAT0022470	hsa-miR-5682	CASP8	841	ENSG00000064012	PAR-CLIP	Functional MTI (Weak)	22012620	validated	NA
mirtarbase	MIMAT0003882	hsa-miR-767-5p	CASP8	841	ENSG00000064012	PAR-CLIP	Functional MTI (Weak)	22012620	validated	NA
mirtarbase	MIMAT0027643	hsa-miR-6871-3p	CASP8	841	ENSG00000064012	PAR-CLIP	Functional MTI (Weak)	22012620	validated	NA
mirtarbase	MIMAT0000681	hsa-miR-29c-3p	CASP8	841	ENSG00000064012	PAR-CLIP	Functional MTI (Weak)	22012620	validated	NA
mirtarbase	MIMAT0000100	hsa-miR-29b-3p	CASP8	841	ENSG00000064012	PAR-CLIP	Functional MTI (Weak)	22012620	validated	NA
mirtarbase	MIMAT0000086	hsa-miR-29a-3p	CASP8	841	ENSG00000064012	PAR-CLIP	Functional MTI (Weak)	22012620	validated	NA
mirtarbase	MIMAT0022479	hsa-miR-5688	CASP8	841	ENSG00000064012	PAR-CLIP	Functional MTI (Weak)	22012620	validated	NA
mirtarbase	MIMAT0002817	hsa-miR-495-3p	CASP8	841	ENSG00000064012	PAR-CLIP	Functional MTI (Weak)	22012620	validated	NA
mirtarbase	MIMAT0004952	hsa-miR-665	CASP8	841	ENSG00000064012	HITS-CLIP	Functional MTI (Weak)	23706177	validated	NA
mirtarbase	MIMAT0027442	hsa-miR-6771-5p	CASP8	841	ENSG00000064012	HITS-CLIP	Functional MTI (Weak)	23706177	validated	NA
mirtarbase	MIMAT0027372	hsa-miR-6735-3p	CASP8	841	ENSG00000064012	HITS-CLIP	Functional MTI (Weak)	23706177	validated	NA
mirtarbase	MIMAT0028230	hsa-miR-7160-5p	CASP8	841	ENSG00000064012	HITS-CLIP	Functional MTI (Weak)	23706177	validated	NA
mirtarbase	MIMAT0019836	hsa-miR-4722-5p	CASP8	841	ENSG00000064012	HITS-CLIP	Functional MTI (Weak)	23706177	validated	NA
mirtarbase	MIMAT0027668	hsa-miR-6884-5p	CASP8	841	ENSG00000064012	HITS-CLIP	Functional MTI (Weak)	23706177	validated	NA
mirtarbase	MIMAT0002175	hsa-miR-485-5p	CASP8	841	ENSG00000064012	HITS-CLIP	Functional MTI (Weak)	23706177	validated	NA
mirtarbase	MIMAT0006767	hsa-miR-1827	CASP8	841	ENSG00000064012	HITS-CLIP	Functional MTI (Weak)	23706177	validated	NA
mirtarbase	MIMAT0019712	hsa-miR-4649-3p	CASP8	841	ENSG00000064012	HITS-CLIP	Functional MTI (Weak)	23706177	validated	NA
mirtarbase	MIMAT0027392	hsa-miR-6746-5p	CASP8	841	ENSG00000064012	HITS-CLIP	Functional MTI (Weak)	23706177	validated	NA
mirtarbase	MIMAT0019921	hsa-miR-4768-3p	CASP8	841	ENSG00000064012	HITS-CLIP	Functional MTI (Weak)	23706177	validated	NA
mirtarbase	MIMAT0019006	hsa-miR-4478	CASP8	841	ENSG00000064012	HITS-CLIP	Functional MTI (Weak)	23706177	validated	NA
mirtarbase	MIMAT0019034	hsa-miR-4419b	CASP8	841	ENSG00000064012	HITS-CLIP	Functional MTI (Weak)	23706177	validated	NA
mirtarbase	MIMAT0018206	hsa-miR-3929	CASP8	841	ENSG00000064012	HITS-CLIP	Functional MTI (Weak)	23706177	validated	NA
mirtarbase	MIMAT0004983	hsa-miR-940	CASP8	841	ENSG00000064012	HITS-CLIP	Functional MTI (Weak)	23706177	validated	NA
mirtarbase	MIMAT0027686	hsa-miR-6893-5p	CASP8	841	ENSG00000064012	HITS-CLIP	Functional MTI (Weak)	23706177	validated	NA
mirtarbase	MIMAT0027516	hsa-miR-6808-5p	CASP8	841	ENSG00000064012	HITS-CLIP	Functional MTI (Weak)	23706177	validated	NA
mirtarbase	MIMAT0000729	hsa-miR-376a-3p	CASP8	841	ENSG00000064012	Luciferase reporter assay//qRT-PCR//Western blot	Functional MTI	27979415	validated	NA
mirtarbase	MIMAT0000729	hsa-miR-376a-3p	CASP8	841	ENSG00000064012	PAR-CLIP	Functional MTI (Weak)	27292025	validated	NA
mirtarbase	MIMAT0000255	hsa-miR-34a-5p	CASP8	841	ENSG00000064012	PCR array	Functional MTI (Weak)	28097098	validated	NA
mirtarbase	MIMAT0000690	hsa-miR-296-5p	CASP8	841	ENSG00000064012	Immunoprecipitaion//Luciferase reporter assay//qRT-PCR	Functional MTI	27927008	validated	NA
mirtarbase	MIMAT0000076	hsa-miR-21-5p	CASP8	841	ENSG00000064012	In situ hybridization//Luciferase reporter assay//Northern blot//qRT-PCR//Western blot	Functional MTI	26080425	validated	NA
mirtarbase	MIMAT0019043	hsa-miR-2392	CASP8	841	ENSG00000064012	PAR-CLIP	Functional MTI (Weak)	27292025	validated	NA
mirtarbase	MIMAT0000705	hsa-miR-362-5p	CASP8	841	ENSG00000064012	PAR-CLIP	Functional MTI (Weak)	27292025	validated	NA
mirtarbase	MIMAT0019222	hsa-miR-3682-5p	CASP8	841	ENSG00000064012	PAR-CLIP	Functional MTI (Weak)	27292025	validated	NA
mirtarbase	MIMAT0002172	hsa-miR-376b-3p	CASP8	841	ENSG00000064012	PAR-CLIP	Functional MTI (Weak)	27292025	validated	NA
mirtarbase	MIMAT0019804	hsa-miR-4704-3p	CASP8	841	ENSG00000064012	PAR-CLIP	Functional MTI (Weak)	27292025	validated	NA
mirtarbase	MIMAT0019815	hsa-miR-4710	CASP8	841	ENSG00000064012	PAR-CLIP	Functional MTI (Weak)	27292025	validated	NA
mirtarbase	MIMAT0019965	hsa-miR-4793-5p	CASP8	841	ENSG00000064012	PAR-CLIP	Functional MTI (Weak)	27292025	validated	NA
mirtarbase	MIMAT0021019	hsa-miR-5000-5p	CASP8	841	ENSG00000064012	PAR-CLIP	Functional MTI (Weak)	27292025	validated	NA
mirtarbase	MIMAT0016925	hsa-miR-500b-5p	CASP8	841	ENSG00000064012	PAR-CLIP	Functional MTI (Weak)	27292025	validated	NA
mirtarbase	MIMAT0021129	hsa-miR-5196-3p	CASP8	841	ENSG00000064012	PAR-CLIP	Functional MTI (Weak)	27292025	validated	NA
mirtarbase	MIMAT0004946	hsa-miR-744-3p	CASP8	841	ENSG00000064012	PAR-CLIP	Functional MTI (Weak)	27292025	validated	NA
mirtarbase	MIMAT0030430	hsa-miR-7855-5p	CASP8	841	ENSG00000064012	PAR-CLIP	Functional MTI (Weak)	27292025	validated	NA
mirtarbase	MIMAT0000440	hsa-miR-191-5p	IL1A	3552	ENSG00000115008	Immunohistochemistry//Immunoprecipitaion//Luciferase reporter assay//Microarray//qRT-PCR	Functional MTI	20924108	validated	NA
mirtarbase	MIMAT0000765	hsa-miR-335-5p	IL1A	3552	ENSG00000115008	Microarray	Functional MTI (Weak)	18185580	validated	NA
mirtarbase	MIMAT0000434	hsa-miR-142-3p	IL1A	3552	ENSG00000115008	Luciferase reporter assay//Western blot	Functional MTI	22870299	validated	NA
mirtarbase	MIMAT0000245	hsa-miR-30d-5p	IL1A	3552	ENSG00000115008	HITS-CLIP	Functional MTI (Weak)	22473208	validated	NA
mirtarbase	MIMAT0000692	hsa-miR-30e-5p	IL1A	3552	ENSG00000115008	HITS-CLIP	Functional MTI (Weak)	22473208	validated	NA
mirtarbase	MIMAT0000244	hsa-miR-30c-5p	IL1A	3552	ENSG00000115008	HITS-CLIP	Functional MTI (Weak)	22473208	validated	NA
mirtarbase	MIMAT0000420	hsa-miR-30b-5p	IL1A	3552	ENSG00000115008	HITS-CLIP	Functional MTI (Weak)	22473208	validated	NA
mirtarbase	MIMAT0000087	hsa-miR-30a-5p	IL1A	3552	ENSG00000115008	HITS-CLIP	Functional MTI (Weak)	22473208	validated	NA
mirtarbase	MIMAT0000258	hsa-miR-181c-5p	IL1A	3552	ENSG00000115008	HITS-CLIP	Functional MTI (Weak)	22473208	validated	NA
mirtarbase	MIMAT0002821	hsa-miR-181d-5p	IL1A	3552	ENSG00000115008	HITS-CLIP	Functional MTI (Weak)	22473208	validated	NA
mirtarbase	MIMAT0000257	hsa-miR-181b-5p	IL1A	3552	ENSG00000115008	HITS-CLIP	Functional MTI (Weak)	22473208	validated	NA
mirtarbase	MIMAT0000256	hsa-miR-181a-5p	IL1A	3552	ENSG00000115008	HITS-CLIP	Functional MTI (Weak)	22473208	validated	NA
mirtarbase	MIMAT0004507	hsa-miR-92a-1-5p	IL1A	3552	ENSG00000115008	Microarray//qRT-PCR	Functional MTI (Weak)	26283734	validated	NA
mirtarbase	MIMAT0000421	hsa-miR-122-5p	IL1A	3552	ENSG00000115008	Luciferase reporter assay//qRT-PCR//Western blot	Functional MTI	26239639	validated	NA
mirtarbase	MIMAT0000265	hsa-miR-204-5p	IL1B	3553	ENSG00000125538	Microarray	Functional MTI (Weak)	21282569	validated	NA
mirtarbase	MIMAT0000076	hsa-miR-21-5p	IL1B	3553	ENSG00000125538	Luciferase reporter assay//Microarray//qRT-PCR	Functional MTI	21131358	validated	NA
mirtarbase	MIMAT0004951	hsa-miR-887-3p	IL1B	3553	ENSG00000125538	Luciferase reporter assay	Functional MTI	27542871	validated	NA
mirtarbase	MIMAT0000080	hsa-miR-24-3p	IL1B	3553	ENSG00000125538	Microarray//qRT-PCR	Functional MTI (Weak)	28057018	validated	NA
mirtarbase	MIMAT0000103	hsa-miR-106a-5p	IL1B	3553	ENSG00000125538	qRT-PCR	Functional MTI (Weak)	25950430	validated	NA
mirtarbase	MIMAT0004950	hsa-miR-877-3p	IL1B	3553	ENSG00000125538	Luciferase reporter assay	Functional MTI	27542871	validated	NA
mirtarbase	MIMAT0000738	hsa-miR-383-5p	IRF1	3659	ENSG00000125347	Flow//Immunofluorescence//Luciferase reporter assay//qRT-PCR//Western blot	Functional MTI	21368870	validated	NA
mirtarbase	MIMAT0000093	hsa-miR-93-5p	IRF1	3659	ENSG00000125347	Sequencing	Functional MTI (Weak)	20371350	validated	NA
mirtarbase	MIMAT0004679	hsa-miR-296-3p	IRF1	3659	ENSG00000125347	CLASH	Functional MTI (Weak)	23622248	validated	NA
mirtarbase	MIMAT0000078	hsa-miR-23a-3p	IRF1	3659	ENSG00000125347	Luciferase reporter assay//qRT-PCR//Western blot//GFP reporter assay	Functional MTI	23785404	validated	NA
mirtarbase	MIMAT0000078	hsa-miR-23a-3p	IRF1	3659	ENSG00000125347	Immunofluorescence//Luciferase reporter assay//qRT-PCR//Western blot	Functional MTI	27279136	validated	NA
mirtarbase	MIMAT0003310	hsa-miR-640	IRF1	3659	ENSG00000125347	HITS-CLIP	Functional MTI (Weak)	23824327	validated	NA
mirtarbase	MIMAT0000731	hsa-miR-378a-5p	IRF1	3659	ENSG00000125347	HITS-CLIP	Functional MTI (Weak)	23824327	validated	NA
mirtarbase	MIMAT0027543	hsa-miR-6821-3p	IRF1	3659	ENSG00000125347	HITS-CLIP	Functional MTI (Weak)	23824327	validated	NA
mirtarbase	MIMAT0027481	hsa-miR-6790-3p	IRF1	3659	ENSG00000125347	HITS-CLIP	Functional MTI (Weak)	23824327	validated	NA
mirtarbase	MIMAT0019695	hsa-miR-4638-5p	IRF1	3659	ENSG00000125347	HITS-CLIP	Functional MTI (Weak)	23824327	validated	NA
mirtarbase	MIMAT0005951	hsa-miR-1307-3p	IRF1	3659	ENSG00000125347	HITS-CLIP	Functional MTI (Weak)	23824327	validated	NA
mirtarbase	MIMAT0032110	hsa-miR-3653-5p	IRF1	3659	ENSG00000125347	HITS-CLIP	Functional MTI (Weak)	23824327	validated	NA
mirtarbase	MIMAT0018349	hsa-miR-3934-5p	IRF1	3659	ENSG00000125347	HITS-CLIP	Functional MTI (Weak)	23824327	validated	NA
mirtarbase	MIMAT0010367	hsa-miR-764	IRF1	3659	ENSG00000125347	HITS-CLIP	Functional MTI (Weak)	23824327	validated	NA
mirtarbase	MIMAT0004602	hsa-miR-125a-3p	IRF1	3659	ENSG00000125347	HITS-CLIP	Functional MTI (Weak)	23824327	validated	NA
mirtarbase	MIMAT0019753	hsa-miR-4671-3p	IRF1	3659	ENSG00000125347	HITS-CLIP	Functional MTI (Weak)	23824327	validated	NA
mirtarbase	MIMAT0004599	hsa-miR-143-5p	IRF1	3659	ENSG00000125347	HITS-CLIP	Functional MTI (Weak)	23824327	validated	NA
mirtarbase	MIMAT0000434	hsa-miR-142-3p	IRF1	3659	ENSG00000125347	HITS-CLIP	Functional MTI (Weak)	23824327	validated	NA
mirtarbase	MIMAT0023698	hsa-miR-6073	IRF1	3659	ENSG00000125347	HITS-CLIP	Functional MTI (Weak)	23824327	validated	NA
mirtarbase	MIMAT0025451	hsa-miR-6499-3p	IRF1	3659	ENSG00000125347	HITS-CLIP	Functional MTI (Weak)	23824327	validated	NA
mirtarbase	MIMAT0004752	hsa-miR-20b-3p	IRF1	3659	ENSG00000125347	HITS-CLIP	Functional MTI (Weak)	23824327	validated	NA
mirtarbase	MIMAT0003885	hsa-miR-454-3p	IRF1	3659	ENSG00000125347	HITS-CLIP	Functional MTI (Weak)	23824327	validated	NA
mirtarbase	MIMAT0018088	hsa-miR-3666	IRF1	3659	ENSG00000125347	HITS-CLIP	Functional MTI (Weak)	23824327	validated	NA
mirtarbase	MIMAT0016844	hsa-miR-4295	IRF1	3659	ENSG00000125347	HITS-CLIP	Functional MTI (Weak)	23824327	validated	NA
mirtarbase	MIMAT0004958	hsa-miR-301b-3p	IRF1	3659	ENSG00000125347	HITS-CLIP	Functional MTI (Weak)	23824327	validated	NA
mirtarbase	MIMAT0000688	hsa-miR-301a-3p	IRF1	3659	ENSG00000125347	HITS-CLIP	Functional MTI (Weak)	23824327	validated	NA
mirtarbase	MIMAT0000691	hsa-miR-130b-3p	IRF1	3659	ENSG00000125347	HITS-CLIP	Functional MTI (Weak)	23824327	validated	NA
mirtarbase	MIMAT0000691	hsa-miR-130b-3p	IRF1	3659	ENSG00000125347	Luciferase reporter assay//qRT-PCR	Functional MTI	25617495	validated	NA
mirtarbase	MIMAT0000425	hsa-miR-130a-3p	IRF1	3659	ENSG00000125347	HITS-CLIP	Functional MTI (Weak)	23824327	validated	NA
mirtarbase	MIMAT0028111	hsa-miR-7107-5p	IRF1	3659	ENSG00000125347	HITS-CLIP	Functional MTI (Weak)	23824327	validated	NA
mirtarbase	MIMAT0005589	hsa-miR-1234-3p	IRF1	3659	ENSG00000125347	HITS-CLIP	Functional MTI (Weak)	23824327	validated	NA
mirtarbase	MIMAT0000459	hsa-miR-193a-3p	IRF1	3659	ENSG00000125347	HITS-CLIP	Functional MTI (Weak)	22473208	validated	NA
mirtarbase	MIMAT0002819	hsa-miR-193b-3p	IRF1	3659	ENSG00000125347	HITS-CLIP	Functional MTI (Weak)	22473208	validated	NA
mirtarbase	MIMAT0002873	hsa-miR-502-5p	IRF1	3659	ENSG00000125347	Immunohistochemistry//Luciferase reporter assay//qRT-PCR//Western blot	Functional MTI	27866197	validated	NA
mirtarbase	MIMAT0000073	hsa-miR-19a-3p	TNF	7124	ENSG00000206439	Luciferase reporter assay	Functional MTI	21271217	validated	NA
mirtarbase	MIMAT0000073	hsa-miR-19a-3p	TNF	7124	ENSG00000206439	Immunohistochemistry//Luciferase reporter assay//qRT-PCR//Western blot	Functional MTI	23795660	validated	NA
mirtarbase	MIMAT0000073	hsa-miR-19a-3p	TNF	7124	ENSG00000206439	Luciferase reporter assay	Functional MTI	26041742	validated	NA
mirtarbase	MIMAT0000264	hsa-miR-203a-3p	TNF	7124	ENSG00000206439	Luciferase reporter assay	Functional MTI	22917968	validated	NA
mirtarbase	MIMAT0001635	hsa-miR-452-5p	TNF	7124	ENSG00000206439	Microarray	Functional MTI (Weak)	23807165	validated	NA
mirtarbase	MIMAT0000262	hsa-miR-187-3p	TNF	7124	ENSG00000206439	Immunoblot//Luciferase reporter assay//qRT-PCR	Functional MTI	23071313	validated	NA
mirtarbase	MIMAT0000425	hsa-miR-130a-3p	TNF	7124	ENSG00000206439	Luciferase reporter assay//qRT-PCR//Western blotting	Functional MTI	24885472	validated	NA
mirtarbase	MIMAT0000425	hsa-miR-130a-3p	TNF	7124	ENSG00000206439	qRT-PCR//Western blot	Non-Functional MTI	26045761	validated	NA
mirtarbase	MIMAT0000425	hsa-miR-130a-3p	TNF	7124	ENSG00000206439	ChIP//Luciferase reporter assay//qRT-PCR//Western blot	Functional MTI	26435691	validated	NA
mirtarbase	MIMAT0000435	hsa-miR-143-3p	TNF	7124	ENSG00000206439	Luciferase reporter assay//qRT-PCR	Functional MTI	23804075	validated	NA
mirtarbase	MIMAT0000423	hsa-miR-125b-5p	TNF	7124	ENSG00000206439	ChIP//Luciferase reporter assay//qRT-PCR//Western blot	Functional MTI	26435691	validated	NA
mirtarbase	MIMAT0000080	hsa-miR-24-3p	TNF	7124	ENSG00000206439	Microarray//qRT-PCR	Functional MTI (Weak)	28057018	validated	NA
mirtarbase	MIMAT0000255	hsa-miR-34a-5p	TNF	7124	ENSG00000206439	PCR array	Functional MTI (Weak)	28097098	validated	NA
mirtarbase	MIMAT0000070	hsa-miR-17-5p	TNF	7124	ENSG00000206439	Luciferase reporter assay	Functional MTI	26041742	validated	NA
mirtarbase	MIMAT0000073	hsa-miR-19a-3p	TNF	7124	ENSG00000228978	Luciferase reporter assay	Functional MTI	21271217	validated	NA
mirtarbase	MIMAT0000073	hsa-miR-19a-3p	TNF	7124	ENSG00000228978	Immunohistochemistry//Luciferase reporter assay//qRT-PCR//Western blot	Functional MTI	23795660	validated	NA
mirtarbase	MIMAT0000073	hsa-miR-19a-3p	TNF	7124	ENSG00000228978	Luciferase reporter assay	Functional MTI	26041742	validated	NA
mirtarbase	MIMAT0000264	hsa-miR-203a-3p	TNF	7124	ENSG00000228978	Luciferase reporter assay	Functional MTI	22917968	validated	NA
mirtarbase	MIMAT0001635	hsa-miR-452-5p	TNF	7124	ENSG00000228978	Microarray	Functional MTI (Weak)	23807165	validated	NA
mirtarbase	MIMAT0000262	hsa-miR-187-3p	TNF	7124	ENSG00000228978	Immunoblot//Luciferase reporter assay//qRT-PCR	Functional MTI	23071313	validated	NA
mirtarbase	MIMAT0000425	hsa-miR-130a-3p	TNF	7124	ENSG00000228978	Luciferase reporter assay//qRT-PCR//Western blotting	Functional MTI	24885472	validated	NA
mirtarbase	MIMAT0000425	hsa-miR-130a-3p	TNF	7124	ENSG00000228978	qRT-PCR//Western blot	Non-Functional MTI	26045761	validated	NA
mirtarbase	MIMAT0000425	hsa-miR-130a-3p	TNF	7124	ENSG00000228978	ChIP//Luciferase reporter assay//qRT-PCR//Western blot	Functional MTI	26435691	validated	NA
mirtarbase	MIMAT0000435	hsa-miR-143-3p	TNF	7124	ENSG00000228978	Luciferase reporter assay//qRT-PCR	Functional MTI	23804075	validated	NA
mirtarbase	MIMAT0000423	hsa-miR-125b-5p	TNF	7124	ENSG00000228978	ChIP//Luciferase reporter assay//qRT-PCR//Western blot	Functional MTI	26435691	validated	NA
mirtarbase	MIMAT0000080	hsa-miR-24-3p	TNF	7124	ENSG00000228978	Microarray//qRT-PCR	Functional MTI (Weak)	28057018	validated	NA
mirtarbase	MIMAT0000255	hsa-miR-34a-5p	TNF	7124	ENSG00000228978	PCR array	Functional MTI (Weak)	28097098	validated	NA
mirtarbase	MIMAT0000070	hsa-miR-17-5p	TNF	7124	ENSG00000228978	Luciferase reporter assay	Functional MTI	26041742	validated	NA
mirtarbase	MIMAT0000073	hsa-miR-19a-3p	TNF	7124	ENSG00000204490	Luciferase reporter assay	Functional MTI	21271217	validated	NA
mirtarbase	MIMAT0000073	hsa-miR-19a-3p	TNF	7124	ENSG00000204490	Immunohistochemistry//Luciferase reporter assay//qRT-PCR//Western blot	Functional MTI	23795660	validated	NA
mirtarbase	MIMAT0000073	hsa-miR-19a-3p	TNF	7124	ENSG00000204490	Luciferase reporter assay	Functional MTI	26041742	validated	NA
mirtarbase	MIMAT0000264	hsa-miR-203a-3p	TNF	7124	ENSG00000204490	Luciferase reporter assay	Functional MTI	22917968	validated	NA
mirtarbase	MIMAT0001635	hsa-miR-452-5p	TNF	7124	ENSG00000204490	Microarray	Functional MTI (Weak)	23807165	validated	NA
mirtarbase	MIMAT0000262	hsa-miR-187-3p	TNF	7124	ENSG00000204490	Immunoblot//Luciferase reporter assay//qRT-PCR	Functional MTI	23071313	validated	NA
mirtarbase	MIMAT0000425	hsa-miR-130a-3p	TNF	7124	ENSG00000204490	Luciferase reporter assay//qRT-PCR//Western blotting	Functional MTI	24885472	validated	NA
mirtarbase	MIMAT0000425	hsa-miR-130a-3p	TNF	7124	ENSG00000204490	qRT-PCR//Western blot	Non-Functional MTI	26045761	validated	NA
mirtarbase	MIMAT0000425	hsa-miR-130a-3p	TNF	7124	ENSG00000204490	ChIP//Luciferase reporter assay//qRT-PCR//Western blot	Functional MTI	26435691	validated	NA
mirtarbase	MIMAT0000435	hsa-miR-143-3p	TNF	7124	ENSG00000204490	Luciferase reporter assay//qRT-PCR	Functional MTI	23804075	validated	NA
mirtarbase	MIMAT0000423	hsa-miR-125b-5p	TNF	7124	ENSG00000204490	ChIP//Luciferase reporter assay//qRT-PCR//Western blot	Functional MTI	26435691	validated	NA
mirtarbase	MIMAT0000080	hsa-miR-24-3p	TNF	7124	ENSG00000204490	Microarray//qRT-PCR	Functional MTI (Weak)	28057018	validated	NA
mirtarbase	MIMAT0000255	hsa-miR-34a-5p	TNF	7124	ENSG00000204490	PCR array	Functional MTI (Weak)	28097098	validated	NA
mirtarbase	MIMAT0000070	hsa-miR-17-5p	TNF	7124	ENSG00000204490	Luciferase reporter assay	Functional MTI	26041742	validated	NA
mirtarbase	MIMAT0000073	hsa-miR-19a-3p	TNF	7124	ENSG00000230108	Luciferase reporter assay	Functional MTI	21271217	validated	NA
mirtarbase	MIMAT0000073	hsa-miR-19a-3p	TNF	7124	ENSG00000230108	Immunohistochemistry//Luciferase reporter assay//qRT-PCR//Western blot	Functional MTI	23795660	validated	NA
mirtarbase	MIMAT0000073	hsa-miR-19a-3p	TNF	7124	ENSG00000230108	Luciferase reporter assay	Functional MTI	26041742	validated	NA
mirtarbase	MIMAT0000264	hsa-miR-203a-3p	TNF	7124	ENSG00000230108	Luciferase reporter assay	Functional MTI	22917968	validated	NA
mirtarbase	MIMAT0001635	hsa-miR-452-5p	TNF	7124	ENSG00000230108	Microarray	Functional MTI (Weak)	23807165	validated	NA
mirtarbase	MIMAT0000262	hsa-miR-187-3p	TNF	7124	ENSG00000230108	Immunoblot//Luciferase reporter assay//qRT-PCR	Functional MTI	23071313	validated	NA
mirtarbase	MIMAT0000425	hsa-miR-130a-3p	TNF	7124	ENSG00000230108	Luciferase reporter assay//qRT-PCR//Western blotting	Functional MTI	24885472	validated	NA
mirtarbase	MIMAT0000425	hsa-miR-130a-3p	TNF	7124	ENSG00000230108	qRT-PCR//Western blot	Non-Functional MTI	26045761	validated	NA
mirtarbase	MIMAT0000425	hsa-miR-130a-3p	TNF	7124	ENSG00000230108	ChIP//Luciferase reporter assay//qRT-PCR//Western blot	Functional MTI	26435691	validated	NA
mirtarbase	MIMAT0000435	hsa-miR-143-3p	TNF	7124	ENSG00000230108	Luciferase reporter assay//qRT-PCR	Functional MTI	23804075	validated	NA
mirtarbase	MIMAT0000423	hsa-miR-125b-5p	TNF	7124	ENSG00000230108	ChIP//Luciferase reporter assay//qRT-PCR//Western blot	Functional MTI	26435691	validated	NA
mirtarbase	MIMAT0000080	hsa-miR-24-3p	TNF	7124	ENSG00000230108	Microarray//qRT-PCR	Functional MTI (Weak)	28057018	validated	NA
mirtarbase	MIMAT0000255	hsa-miR-34a-5p	TNF	7124	ENSG00000230108	PCR array	Functional MTI (Weak)	28097098	validated	NA
mirtarbase	MIMAT0000070	hsa-miR-17-5p	TNF	7124	ENSG00000230108	Luciferase reporter assay	Functional MTI	26041742	validated	NA
mirtarbase	MIMAT0000073	hsa-miR-19a-3p	TNF	7124	ENSG00000223952	Luciferase reporter assay	Functional MTI	21271217	validated	NA
mirtarbase	MIMAT0000073	hsa-miR-19a-3p	TNF	7124	ENSG00000223952	Immunohistochemistry//Luciferase reporter assay//qRT-PCR//Western blot	Functional MTI	23795660	validated	NA
mirtarbase	MIMAT0000073	hsa-miR-19a-3p	TNF	7124	ENSG00000223952	Luciferase reporter assay	Functional MTI	26041742	validated	NA
mirtarbase	MIMAT0000264	hsa-miR-203a-3p	TNF	7124	ENSG00000223952	Luciferase reporter assay	Functional MTI	22917968	validated	NA
mirtarbase	MIMAT0001635	hsa-miR-452-5p	TNF	7124	ENSG00000223952	Microarray	Functional MTI (Weak)	23807165	validated	NA
mirtarbase	MIMAT0000262	hsa-miR-187-3p	TNF	7124	ENSG00000223952	Immunoblot//Luciferase reporter assay//qRT-PCR	Functional MTI	23071313	validated	NA
mirtarbase	MIMAT0000425	hsa-miR-130a-3p	TNF	7124	ENSG00000223952	Luciferase reporter assay//qRT-PCR//Western blotting	Functional MTI	24885472	validated	NA
mirtarbase	MIMAT0000425	hsa-miR-130a-3p	TNF	7124	ENSG00000223952	qRT-PCR//Western blot	Non-Functional MTI	26045761	validated	NA
mirtarbase	MIMAT0000425	hsa-miR-130a-3p	TNF	7124	ENSG00000223952	ChIP//Luciferase reporter assay//qRT-PCR//Western blot	Functional MTI	26435691	validated	NA
mirtarbase	MIMAT0000435	hsa-miR-143-3p	TNF	7124	ENSG00000223952	Luciferase reporter assay//qRT-PCR	Functional MTI	23804075	validated	NA
mirtarbase	MIMAT0000423	hsa-miR-125b-5p	TNF	7124	ENSG00000223952	ChIP//Luciferase reporter assay//qRT-PCR//Western blot	Functional MTI	26435691	validated	NA
mirtarbase	MIMAT0000080	hsa-miR-24-3p	TNF	7124	ENSG00000223952	Microarray//qRT-PCR	Functional MTI (Weak)	28057018	validated	NA
mirtarbase	MIMAT0000255	hsa-miR-34a-5p	TNF	7124	ENSG00000223952	PCR array	Functional MTI (Weak)	28097098	validated	NA
mirtarbase	MIMAT0000070	hsa-miR-17-5p	TNF	7124	ENSG00000223952	Luciferase reporter assay	Functional MTI	26041742	validated	NA
mirtarbase	MIMAT0000073	hsa-miR-19a-3p	TNF	7124	ENSG00000228321	Luciferase reporter assay	Functional MTI	21271217	validated	NA
mirtarbase	MIMAT0000073	hsa-miR-19a-3p	TNF	7124	ENSG00000228321	Immunohistochemistry//Luciferase reporter assay//qRT-PCR//Western blot	Functional MTI	23795660	validated	NA
mirtarbase	MIMAT0000073	hsa-miR-19a-3p	TNF	7124	ENSG00000228321	Luciferase reporter assay	Functional MTI	26041742	validated	NA
mirtarbase	MIMAT0000264	hsa-miR-203a-3p	TNF	7124	ENSG00000228321	Luciferase reporter assay	Functional MTI	22917968	validated	NA
mirtarbase	MIMAT0001635	hsa-miR-452-5p	TNF	7124	ENSG00000228321	Microarray	Functional MTI (Weak)	23807165	validated	NA
mirtarbase	MIMAT0000262	hsa-miR-187-3p	TNF	7124	ENSG00000228321	Immunoblot//Luciferase reporter assay//qRT-PCR	Functional MTI	23071313	validated	NA
mirtarbase	MIMAT0000425	hsa-miR-130a-3p	TNF	7124	ENSG00000228321	Luciferase reporter assay//qRT-PCR//Western blotting	Functional MTI	24885472	validated	NA
mirtarbase	MIMAT0000425	hsa-miR-130a-3p	TNF	7124	ENSG00000228321	qRT-PCR//Western blot	Non-Functional MTI	26045761	validated	NA
mirtarbase	MIMAT0000425	hsa-miR-130a-3p	TNF	7124	ENSG00000228321	ChIP//Luciferase reporter assay//qRT-PCR//Western blot	Functional MTI	26435691	validated	NA
mirtarbase	MIMAT0000435	hsa-miR-143-3p	TNF	7124	ENSG00000228321	Luciferase reporter assay//qRT-PCR	Functional MTI	23804075	validated	NA
mirtarbase	MIMAT0000423	hsa-miR-125b-5p	TNF	7124	ENSG00000228321	ChIP//Luciferase reporter assay//qRT-PCR//Western blot	Functional MTI	26435691	validated	NA
mirtarbase	MIMAT0000080	hsa-miR-24-3p	TNF	7124	ENSG00000228321	Microarray//qRT-PCR	Functional MTI (Weak)	28057018	validated	NA
mirtarbase	MIMAT0000255	hsa-miR-34a-5p	TNF	7124	ENSG00000228321	PCR array	Functional MTI (Weak)	28097098	validated	NA
mirtarbase	MIMAT0000070	hsa-miR-17-5p	TNF	7124	ENSG00000228321	Luciferase reporter assay	Functional MTI	26041742	validated	NA
mirtarbase	MIMAT0000073	hsa-miR-19a-3p	TNF	7124	ENSG00000228849	Luciferase reporter assay	Functional MTI	21271217	validated	NA
mirtarbase	MIMAT0000073	hsa-miR-19a-3p	TNF	7124	ENSG00000228849	Immunohistochemistry//Luciferase reporter assay//qRT-PCR//Western blot	Functional MTI	23795660	validated	NA
mirtarbase	MIMAT0000073	hsa-miR-19a-3p	TNF	7124	ENSG00000228849	Luciferase reporter assay	Functional MTI	26041742	validated	NA
mirtarbase	MIMAT0000264	hsa-miR-203a-3p	TNF	7124	ENSG00000228849	Luciferase reporter assay	Functional MTI	22917968	validated	NA
mirtarbase	MIMAT0001635	hsa-miR-452-5p	TNF	7124	ENSG00000228849	Microarray	Functional MTI (Weak)	23807165	validated	NA
mirtarbase	MIMAT0000262	hsa-miR-187-3p	TNF	7124	ENSG00000228849	Immunoblot//Luciferase reporter assay//qRT-PCR	Functional MTI	23071313	validated	NA
mirtarbase	MIMAT0000425	hsa-miR-130a-3p	TNF	7124	ENSG00000228849	Luciferase reporter assay//qRT-PCR//Western blotting	Functional MTI	24885472	validated	NA
mirtarbase	MIMAT0000425	hsa-miR-130a-3p	TNF	7124	ENSG00000228849	qRT-PCR//Western blot	Non-Functional MTI	26045761	validated	NA
mirtarbase	MIMAT0000425	hsa-miR-130a-3p	TNF	7124	ENSG00000228849	ChIP//Luciferase reporter assay//qRT-PCR//Western blot	Functional MTI	26435691	validated	NA
mirtarbase	MIMAT0000435	hsa-miR-143-3p	TNF	7124	ENSG00000228849	Luciferase reporter assay//qRT-PCR	Functional MTI	23804075	validated	NA
mirtarbase	MIMAT0000423	hsa-miR-125b-5p	TNF	7124	ENSG00000228849	ChIP//Luciferase reporter assay//qRT-PCR//Western blot	Functional MTI	26435691	validated	NA
mirtarbase	MIMAT0000080	hsa-miR-24-3p	TNF	7124	ENSG00000228849	Microarray//qRT-PCR	Functional MTI (Weak)	28057018	validated	NA
mirtarbase	MIMAT0000255	hsa-miR-34a-5p	TNF	7124	ENSG00000228849	PCR array	Functional MTI (Weak)	28097098	validated	NA
mirtarbase	MIMAT0000070	hsa-miR-17-5p	TNF	7124	ENSG00000228849	Luciferase reporter assay	Functional MTI	26041742	validated	NA
mirtarbase	MIMAT0000073	hsa-miR-19a-3p	TNF	7124	ENSG00000232810	Luciferase reporter assay	Functional MTI	21271217	validated	NA
mirtarbase	MIMAT0000073	hsa-miR-19a-3p	TNF	7124	ENSG00000232810	Immunohistochemistry//Luciferase reporter assay//qRT-PCR//Western blot	Functional MTI	23795660	validated	NA
mirtarbase	MIMAT0000073	hsa-miR-19a-3p	TNF	7124	ENSG00000232810	Luciferase reporter assay	Functional MTI	26041742	validated	NA
mirtarbase	MIMAT0000264	hsa-miR-203a-3p	TNF	7124	ENSG00000232810	Luciferase reporter assay	Functional MTI	22917968	validated	NA
mirtarbase	MIMAT0001635	hsa-miR-452-5p	TNF	7124	ENSG00000232810	Microarray	Functional MTI (Weak)	23807165	validated	NA
mirtarbase	MIMAT0000262	hsa-miR-187-3p	TNF	7124	ENSG00000232810	Immunoblot//Luciferase reporter assay//qRT-PCR	Functional MTI	23071313	validated	NA
mirtarbase	MIMAT0000425	hsa-miR-130a-3p	TNF	7124	ENSG00000232810	Luciferase reporter assay//qRT-PCR//Western blotting	Functional MTI	24885472	validated	NA
mirtarbase	MIMAT0000425	hsa-miR-130a-3p	TNF	7124	ENSG00000232810	qRT-PCR//Western blot	Non-Functional MTI	26045761	validated	NA
mirtarbase	MIMAT0000425	hsa-miR-130a-3p	TNF	7124	ENSG00000232810	ChIP//Luciferase reporter assay//qRT-PCR//Western blot	Functional MTI	26435691	validated	NA
mirtarbase	MIMAT0000435	hsa-miR-143-3p	TNF	7124	ENSG00000232810	Luciferase reporter assay//qRT-PCR	Functional MTI	23804075	validated	NA
mirtarbase	MIMAT0000423	hsa-miR-125b-5p	TNF	7124	ENSG00000232810	ChIP//Luciferase reporter assay//qRT-PCR//Western blot	Functional MTI	26435691	validated	NA
mirtarbase	MIMAT0000080	hsa-miR-24-3p	TNF	7124	ENSG00000232810	Microarray//qRT-PCR	Functional MTI (Weak)	28057018	validated	NA
mirtarbase	MIMAT0000255	hsa-miR-34a-5p	TNF	7124	ENSG00000232810	PCR array	Functional MTI (Weak)	28097098	validated	NA
mirtarbase	MIMAT0000070	hsa-miR-17-5p	TNF	7124	ENSG00000232810	Luciferase reporter assay	Functional MTI	26041742	validated	NA
mirtarbase	MIMAT0000416	hsa-miR-1-3p	AIM2	9447	ENSG00000163568	Microarray	Functional MTI (Weak)	18668037	validated	NA
mirtarbase	MIMAT0002819	hsa-miR-193b-3p	NLRP3	114548	ENSG00000162711	Microarray	Functional MTI (Weak)	20304954	validated	NA
mirtarbase	MIMAT0000098	hsa-miR-100-5p	NLRP3	114548	ENSG00000162711	CLASH	Functional MTI (Weak)	23622248	validated	NA
mirtarbase	MIMAT0000280	hsa-miR-223-3p	NLRP3	114548	ENSG00000162711	Luciferase reporter assay//qRT-PCR//Western blot	Functional MTI	28302726	validated	NA
mirtarbase	MIMAT0002810	hsa-miR-202-5p	CASP1	834	ENSG00000137752	HITS-CLIP	Functional MTI (Weak)	23824327	validated	NA
mirtarbase	MIMAT0000754	hsa-miR-337-3p	CASP1	834	ENSG00000137752	HITS-CLIP	Functional MTI (Weak)	23824327	validated	NA
mirtarbase	MIMAT0027577	hsa-miR-6837-3p	CASP1	834	ENSG00000137752	HITS-CLIP	Functional MTI (Weak)	23824327	validated	NA
mirtarbase	MIMAT0027409	hsa-miR-6754-3p	CASP1	834	ENSG00000137752	HITS-CLIP	Functional MTI (Weak)	23824327	validated	NA
mirtarbase	MIMAT0002170	hsa-miR-412-3p	CASP1	834	ENSG00000137752	HITS-CLIP	Functional MTI (Weak)	23824327	validated	NA
mirtarbase	MIMAT0005591	hsa-miR-1236-3p	CASP1	834	ENSG00000137752	HITS-CLIP	Functional MTI (Weak)	23824327	validated	NA
mirtarbase	MIMAT0025487	hsa-miR-6515-3p	CASP1	834	ENSG00000137752	HITS-CLIP	Functional MTI (Weak)	23824327	validated	NA
mirtarbase	MIMAT0019819	hsa-miR-4712-3p	CASP1	834	ENSG00000137752	HITS-CLIP	Functional MTI (Weak)	23824327	validated	NA
mirtarbase	MIMAT0000255	hsa-miR-34a-5p	CASP1	834	ENSG00000137752	PCR array	Functional MTI (Weak)	28097098	validated	NA
mirtarbase	MIMAT0017988	hsa-miR-3611	CASP5	838	ENSG00000137757	PAR-CLIP	Functional MTI (Weak)	22100165	validated	NA
mirtarbase	MIMAT0004986	hsa-miR-943	CASP5	838	ENSG00000137757	PAR-CLIP	Functional MTI (Weak)	22100165	validated	NA
mirtarbase	MIMAT0019812	hsa-miR-4709-3p	CASP5	838	ENSG00000137757	PAR-CLIP	Functional MTI (Weak)	22100165	validated	NA
mirtarbase	MIMAT0019014	hsa-miR-4480	CASP5	838	ENSG00000137757	PAR-CLIP	Functional MTI (Weak)	22100165	validated	NA
mirtarbase	MIMAT0023713	hsa-miR-6088	CASP5	838	ENSG00000137757	PAR-CLIP	Functional MTI (Weak)	22100165	validated	NA
mirtarbase	MIMAT0007882	hsa-miR-1909-5p	CASP5	838	ENSG00000137757	PAR-CLIP	Functional MTI (Weak)	22100165	validated	NA
mirtarbase	MIMAT0019924	hsa-miR-4770	CASP5	838	ENSG00000137757	PAR-CLIP	Functional MTI (Weak)	22100165	validated	NA
mirtarbase	MIMAT0000435	hsa-miR-143-3p	CASP5	838	ENSG00000137757	PAR-CLIP	Functional MTI (Weak)	22100165	validated	NA
tarbase	MIMAT0022724	hsa-miR-1277-5p	STAT1	6772	ENSG00000115415	Degradome sequencing//Degradome sequencing	positive		validated	NA
tarbase	MIMAT0004606	hsa-miR-136-3p	STAT1	6772	ENSG00000115415	Degradome sequencing	positive		validated	NA
tarbase	MIMAT0000449	hsa-miR-146a-5p	STAT1	6772	ENSG00000115415	Degradome sequencing	positive		validated	NA
tarbase	MIMAT0002809	hsa-miR-146b-5p	STAT1	6772	ENSG00000115415	Degradome sequencing	positive		validated	NA
tarbase	MIMAT0000243	hsa-miR-148a-3p	STAT1	6772	ENSG00000115415	Degradome sequencing//Degradome sequencing//Degradome sequencing	positive		validated	NA
tarbase	MIMAT0004697	hsa-miR-151a-5p	STAT1	6772	ENSG00000115415	Degradome sequencing	positive		validated	NA
tarbase	MIMAT0000646	hsa-miR-155-5p	STAT1	6772	ENSG00000115415	Degradome sequencing//Degradome sequencing//Degradome sequencing//Degradome sequencing//Degradome sequencing//Degradome sequencing//Degradome sequencing	positive		validated	NA
tarbase	MIMAT0000646	hsa-miR-155-5p	STAT1	6772	ENSG00000115415	Degradome sequencing	negative		validated	NA
tarbase	MIMAT0000069	hsa-miR-16-5p	STAT1	6772	ENSG00000115415	Degradome sequencing	positive		validated	NA
tarbase	MIMAT0000256	hsa-miR-181a-5p	STAT1	6772	ENSG00000115415	Degradome sequencing	positive		validated	NA
tarbase	MIMAT0000258	hsa-miR-181c-5p	STAT1	6772	ENSG00000115415	Degradome sequencing	positive		validated	NA
tarbase	MIMAT0000440	hsa-miR-191-5p	STAT1	6772	ENSG00000115415	Degradome sequencing//Degradome sequencing	positive		validated	NA
tarbase	MIMAT0000228	hsa-miR-198	STAT1	6772	ENSG00000115415	Degradome sequencing	positive		validated	NA
tarbase	MIMAT0004569	hsa-miR-222-5p	STAT1	6772	ENSG00000115415	Degradome sequencing	positive		validated	NA
tarbase	MIMAT0000077	hsa-miR-22-3p	STAT1	6772	ENSG00000115415	Degradome sequencing	positive		validated	NA
tarbase	MIMAT0004587	hsa-miR-23b-5p	STAT1	6772	ENSG00000115415	Degradome sequencing	positive		validated	NA
tarbase	MIMAT0000088	hsa-miR-30a-3p	STAT1	6772	ENSG00000115415	Degradome sequencing	positive		validated	NA
tarbase	MIMAT0004674	hsa-miR-30c-1-3p	STAT1	6772	ENSG00000115415	Degradome sequencing	positive		validated	NA
tarbase	MIMAT0000693	hsa-miR-30e-3p	STAT1	6772	ENSG00000115415	Degradome sequencing	positive		validated	NA
tarbase		hsa-miR-320a	STAT1	6772	ENSG00000115415	Degradome sequencing	positive		validated	NA
tarbase	MIMAT0005792	hsa-miR-320b	STAT1	6772	ENSG00000115415	Degradome sequencing	positive		validated	NA
tarbase	MIMAT0004557	hsa-miR-34a-3p	STAT1	6772	ENSG00000115415	Degradome sequencing	positive		validated	NA
tarbase	MIMAT0000255	hsa-miR-34a-5p	STAT1	6772	ENSG00000115415	Degradome sequencing	positive		validated	NA
tarbase	MIMAT0018443	hsa-miR-374c-5p	STAT1	6772	ENSG00000115415	Degradome sequencing	positive		validated	NA
tarbase	MIMAT0004813	hsa-miR-411-3p	STAT1	6772	ENSG00000115415	Degradome sequencing	positive		validated	NA
tarbase	MIMAT0002816	hsa-miR-494-3p	STAT1	6772	ENSG00000115415	Degradome sequencing//Degradome sequencing	positive		validated	NA
tarbase	MIMAT0002816	hsa-miR-494-3p	STAT1	6772	ENSG00000115415	Degradome sequencing	negative		validated	NA
tarbase	MIMAT0003389	hsa-miR-542-3p	STAT1	6772	ENSG00000115415	Degradome sequencing	positive		validated	NA
tarbase	MIMAT0003231	hsa-miR-567	STAT1	6772	ENSG00000115415	Degradome sequencing	positive		validated	NA
tarbase	MIMAT0005949	hsa-miR-664a-3p	STAT1	6772	ENSG00000115415	Degradome sequencing	positive		validated	NA
tarbase	MIMAT0004982	hsa-miR-939-5p	STAT1	6772	ENSG00000115415	Degradome sequencing	positive		validated	NA
tarbase	MIMAT0000416	hsa-miR-1-3p	STAT1	6772	ENSG00000115415	Degradome sequencing	positive		validated	NA
tarbase	MIMAT0000422	hsa-miR-124-3p	STAT1	6772	ENSG00000115415	Degradome sequencing//Degradome sequencing	positive		validated	NA
tarbase	MIMAT0000418	hsa-miR-23b-3p	STAT1	6772	ENSG00000115415	Degradome sequencing	positive		validated	NA
tarbase	MIMAT0000254	hsa-miR-10b-5p	STAT1	6772	ENSG00000115415	Degradome sequencing	positive		validated	NA
tarbase	MIMAT0004605	hsa-miR-129-2-3p	STAT1	6772	ENSG00000115415	Degradome sequencing	negative		validated	NA
tarbase	MIMAT0000425	hsa-miR-130a-3p	STAT1	6772	ENSG00000115415	Degradome sequencing	negative		validated	NA
tarbase	MIMAT0000430	hsa-miR-138-5p	STAT1	6772	ENSG00000115415	Degradome sequencing	negative		validated	NA
tarbase	MIMAT0000437	hsa-miR-145-5p	STAT1	6772	ENSG00000115415	Degradome sequencing	positive		validated	NA
tarbase	MIMAT0000251	hsa-miR-147a	STAT1	6772	ENSG00000115415	Degradome sequencing	negative		validated	NA
tarbase	MIMAT0000264	hsa-miR-203a-3p	STAT1	6772	ENSG00000115415	Degradome sequencing	negative		validated	NA
tarbase	MIMAT0004494	hsa-miR-21-3p	STAT1	6772	ENSG00000115415	Degradome sequencing	positive		validated	NA
tarbase	MIMAT0000269	hsa-miR-212-3p	STAT1	6772	ENSG00000115415	Degradome sequencing	negative		validated	NA
tarbase	MIMAT0000082	hsa-miR-26a-5p	STAT1	6772	ENSG00000115415	Degradome sequencing//Degradome sequencing	negative		validated	NA
tarbase	MIMAT0004501	hsa-miR-27a-5p	STAT1	6772	ENSG00000115415	Degradome sequencing	positive		validated	NA
tarbase	MIMAT0000681	hsa-miR-29c-3p	STAT1	6772	ENSG00000115415	Degradome sequencing	negative		validated	NA
tarbase	MIMAT0001541	hsa-miR-449a	STAT1	6772	ENSG00000115415	Degradome sequencing	negative		validated	NA
tarbase	MIMAT0003327	hsa-miR-449b-5p	STAT1	6772	ENSG00000115415	Degradome sequencing	negative		validated	NA
tarbase	MIMAT0001635	hsa-miR-452-5p	STAT1	6772	ENSG00000115415	Degradome sequencing	negative		validated	NA
tarbase	MIMAT0000427	hsa-miR-133a-3p	STAT1	6772	ENSG00000115415	Degradome sequencing	negative		validated	NA
tarbase	MIMAT0000680	hsa-miR-106b-5p	CASP8	841	ENSG00000064012	Degradome sequencing//Degradome sequencing	positive		validated	NA
tarbase	MIMAT0000424	hsa-miR-128-3p	CASP8	841	ENSG00000064012	Degradome sequencing	positive		validated	NA
tarbase	MIMAT0000434	hsa-miR-142-3p	CASP8	841	ENSG00000064012	Degradome sequencing//Degradome sequencing	positive		validated	NA
tarbase	MIMAT0000433	hsa-miR-142-5p	CASP8	841	ENSG00000064012	Degradome sequencing	positive		validated	NA
tarbase	MIMAT0000070	hsa-miR-17-5p	CASP8	841	ENSG00000064012	Degradome sequencing//Degradome sequencing	positive		validated	NA
tarbase	MIMAT0000075	hsa-miR-20a-5p	CASP8	841	ENSG00000064012	Degradome sequencing//Degradome sequencing	positive		validated	NA
tarbase	MIMAT0000083	hsa-miR-26b-5p	CASP8	841	ENSG00000064012	Degradome sequencing	positive		validated	NA
tarbase	MIMAT0000084	hsa-miR-27a-3p	CASP8	841	ENSG00000064012	Degradome sequencing	positive		validated	NA
tarbase	MIMAT0000419	hsa-miR-27b-3p	CASP8	841	ENSG00000064012	Degradome sequencing	positive		validated	NA
tarbase	MIMAT0000086	hsa-miR-29a-3p	CASP8	841	ENSG00000064012	Degradome sequencing	positive		validated	NA
tarbase	MIMAT0000100	hsa-miR-29b-3p	CASP8	841	ENSG00000064012	Degradome sequencing	positive		validated	NA
tarbase	MIMAT0000681	hsa-miR-29c-3p	CASP8	841	ENSG00000064012	Degradome sequencing	positive		validated	NA
tarbase	MIMAT0000688	hsa-miR-301a-3p	CASP8	841	ENSG00000064012	Degradome sequencing//Degradome sequencing	positive		validated	NA
tarbase	MIMAT0000763	hsa-miR-338-3p	CASP8	841	ENSG00000064012	Degradome sequencing	positive		validated	NA
tarbase	MIMAT0000727	hsa-miR-374a-5p	CASP8	841	ENSG00000064012	Degradome sequencing	positive		validated	NA
tarbase	MIMAT0004748	hsa-miR-423-5p	CASP8	841	ENSG00000064012	Degradome sequencing	positive		validated	NA
tarbase	MIMAT0005451	hsa-miR-522-5p	CASP8	841	ENSG00000064012	Degradome sequencing	positive		validated	NA
tarbase	MIMAT0003165	hsa-miR-545-3p	CASP8	841	ENSG00000064012	Degradome sequencing	positive		validated	NA
tarbase	MIMAT0004801	hsa-miR-590-3p	CASP8	841	ENSG00000064012	Degradome sequencing	positive		validated	NA
tarbase	MIMAT0000252	hsa-miR-7-5p	CASP8	841	ENSG00000064012	Degradome sequencing	positive		validated	NA
tarbase	MIMAT0000093	hsa-miR-93-5p	CASP8	841	ENSG00000064012	Degradome sequencing	positive		validated	NA
tarbase	MIMAT0004605	hsa-miR-129-2-3p	CASP8	841	ENSG00000064012	Degradome sequencing	negative		validated	NA
tarbase	MIMAT0000449	hsa-miR-146a-5p	CASP8	841	ENSG00000064012	Degradome sequencing	positive		validated	NA
tarbase	MIMAT0000646	hsa-miR-155-5p	CASP8	841	ENSG00000064012	Degradome sequencing//Degradome sequencing	positive		validated	NA
tarbase	MIMAT0000069	hsa-miR-16-5p	CASP8	841	ENSG00000064012	Degradome sequencing	positive		validated	NA
tarbase	MIMAT0001541	hsa-miR-449a	CASP8	841	ENSG00000064012	Degradome sequencing	negative		validated	NA
tarbase	MIMAT0003327	hsa-miR-449b-5p	CASP8	841	ENSG00000064012	Degradome sequencing	negative		validated	NA
tarbase	MIMAT0000066	hsa-let-7e-5p	IL1A	3552	ENSG00000115008	Degradome sequencing	positive		validated	NA
tarbase	MIMAT0000103	hsa-miR-106a-5p	IL1A	3552	ENSG00000115008	Degradome sequencing	positive		validated	NA
tarbase	MIMAT0005930	hsa-miR-1276	IL1A	3552	ENSG00000115008	Degradome sequencing	positive		validated	NA
tarbase	MIMAT0000256	hsa-miR-181a-5p	IL1A	3552	ENSG00000115008	Degradome sequencing	positive		validated	NA
tarbase	MIMAT0000257	hsa-miR-181b-5p	IL1A	3552	ENSG00000115008	Degradome sequencing	positive		validated	NA
tarbase	MIMAT0000258	hsa-miR-181c-5p	IL1A	3552	ENSG00000115008	Degradome sequencing	positive		validated	NA
tarbase	MIMAT0002821	hsa-miR-181d-5p	IL1A	3552	ENSG00000115008	Degradome sequencing	positive		validated	NA
tarbase	MIMAT0000456	hsa-miR-186-5p	IL1A	3552	ENSG00000115008	Degradome sequencing	positive		validated	NA
tarbase	MIMAT0004568	hsa-miR-221-5p	IL1A	3552	ENSG00000115008	Degradome sequencing	positive		validated	NA
tarbase	MIMAT0000080	hsa-miR-24-3p	IL1A	3552	ENSG00000115008	Degradome sequencing	positive		validated	NA
tarbase	MIMAT0000683	hsa-miR-302a-5p	IL1A	3552	ENSG00000115008	Degradome sequencing	positive		validated	NA
tarbase	MIMAT0000765	hsa-miR-335-5p	IL1A	3552	ENSG00000115008	Degradome sequencing	positive		validated	NA
tarbase	MIMAT0003161	hsa-miR-493-3p	IL1A	3552	ENSG00000115008	Degradome sequencing	positive		validated	NA
tarbase	MIMAT0004780	hsa-miR-532-3p	IL1A	3552	ENSG00000115008	Degradome sequencing	positive		validated	NA
tarbase	MIMAT0003251	hsa-miR-548a-3p	IL1A	3552	ENSG00000115008	Degradome sequencing	positive		validated	NA
tarbase	MIMAT0005948	hsa-miR-664a-5p	IL1A	3552	ENSG00000115008	Degradome sequencing	positive		validated	NA
tarbase	MIMAT0004974	hsa-miR-924	IL1A	3552	ENSG00000115008	Degradome sequencing	positive		validated	NA
tarbase	MIMAT0019776	hsa-miR-1343-3p	IL1A	3552	ENSG00000115008	Degradome sequencing//Degradome sequencing	positive		validated	NA
tarbase	MIMAT0000416	hsa-miR-1-3p	IL1A	3552	ENSG00000115008	Degradome sequencing	negative		validated	NA
tarbase	MIMAT0004605	hsa-miR-129-2-3p	IL1A	3552	ENSG00000115008	Degradome sequencing	negative		validated	NA
tarbase	MIMAT0000430	hsa-miR-138-5p	IL1A	3552	ENSG00000115008	Degradome sequencing	negative		validated	NA
tarbase	MIMAT0000069	hsa-miR-16-5p	IL1A	3552	ENSG00000115008	Degradome sequencing//Degradome sequencing	positive		validated	NA
tarbase	MIMAT0000617	hsa-miR-200c-3p	IL1A	3552	ENSG00000115008	Degradome sequencing	negative		validated	NA
tarbase	MIMAT0004494	hsa-miR-21-3p	IL1A	3552	ENSG00000115008	Degradome sequencing	positive		validated	NA
tarbase	MIMAT0000267	hsa-miR-210-3p	IL1A	3552	ENSG00000115008	Degradome sequencing	positive		validated	NA
tarbase	MIMAT0000271	hsa-miR-214-3p	IL1A	3552	ENSG00000115008	Degradome sequencing	positive		validated	NA
tarbase	MIMAT0004501	hsa-miR-27a-5p	IL1A	3552	ENSG00000115008	Degradome sequencing	positive		validated	NA
tarbase	MIMAT0000751	hsa-miR-330-3p	IL1A	3552	ENSG00000115008	Degradome sequencing	positive		validated	NA
tarbase	MIMAT0000689	hsa-miR-99b-5p	IL1A	3552	ENSG00000115008	Degradome sequencing	positive		validated	NA
tarbase	MIMAT0000427	hsa-miR-133a-3p	IL1A	3552	ENSG00000115008	Degradome sequencing	negative		validated	NA
tarbase	MIMAT0000440	hsa-miR-191-5p	IL1A	3552	ENSG00000115008	Degradome sequencing	positive		validated	NA
tarbase	MIMAT0000646	hsa-miR-155-5p	IL1B	3553	ENSG00000125538	Degradome sequencing	positive		validated	NA
tarbase	MIMAT0004559	hsa-miR-181c-3p	IL1B	3553	ENSG00000125538	Degradome sequencing	positive		validated	NA
tarbase	MIMAT0000265	hsa-miR-204-5p	IL1B	3553	ENSG00000125538	Degradome sequencing//Degradome sequencing//Degradome sequencing	positive		validated	NA
tarbase	MIMAT0000076	hsa-miR-21-5p	IL1B	3553	ENSG00000125538	Degradome sequencing//Degradome sequencing//Degradome sequencing//Degradome sequencing//Degradome sequencing	positive		validated	NA
tarbase	MIMAT0000720	hsa-miR-376c-3p	IL1B	3553	ENSG00000125538	Degradome sequencing//Degradome sequencing	positive		validated	NA
tarbase	MIMAT0003253	hsa-miR-587	IL1B	3553	ENSG00000125538	Degradome sequencing	positive		validated	NA
tarbase	MIMAT0000099	hsa-miR-101-3p	IL1B	3553	ENSG00000125538	Degradome sequencing	negative		validated	NA
tarbase	MIMAT0000254	hsa-miR-10b-5p	IL1B	3553	ENSG00000125538	Degradome sequencing	positive		validated	NA
tarbase	MIMAT0000445	hsa-miR-126-3p	IL1B	3553	ENSG00000125538	Degradome sequencing	negative		validated	NA
tarbase	MIMAT0000424	hsa-miR-128-3p	IL1B	3553	ENSG00000125538	Degradome sequencing	negative		validated	NA
tarbase	MIMAT0004605	hsa-miR-129-2-3p	IL1B	3553	ENSG00000125538	Degradome sequencing	negative		validated	NA
tarbase	MIMAT0000264	hsa-miR-203a-3p	IL1B	3553	ENSG00000125538	Degradome sequencing	negative		validated	NA
tarbase	MIMAT0000255	hsa-miR-34a-5p	IL1B	3553	ENSG00000125538	Degradome sequencing	negative		validated	NA
tarbase	MIMAT0000686	hsa-miR-34c-5p	IL1B	3553	ENSG00000125538	Degradome sequencing	negative		validated	NA
tarbase		hsa-miR-375	IL1B	3553	ENSG00000125538	Degradome sequencing	negative		validated	NA
tarbase	MIMAT0001536	hsa-miR-429	IL1B	3553	ENSG00000125538	Degradome sequencing	positive		validated	NA
tarbase	MIMAT0001541	hsa-miR-449a	IL1B	3553	ENSG00000125538	Degradome sequencing	negative		validated	NA
tarbase	MIMAT0000252	hsa-miR-7-5p	IL1B	3553	ENSG00000125538	Degradome sequencing	positive		validated	NA
tarbase	MIMAT0000099	hsa-miR-101-3p	IRF1	3659	ENSG00000125347	Degradome sequencing	positive		validated	NA
tarbase	MIMAT0000101	hsa-miR-103a-3p	IRF1	3659	ENSG00000125347	Degradome sequencing	positive		validated	NA
tarbase	MIMAT0000103	hsa-miR-106a-5p	IRF1	3659	ENSG00000125347	Degradome sequencing//Degradome sequencing//Degradome sequencing//Degradome sequencing	positive		validated	NA
tarbase	MIMAT0000680	hsa-miR-106b-5p	IRF1	3659	ENSG00000125347	Degradome sequencing//Degradome sequencing//Degradome sequencing//Degradome sequencing//Degradome sequencing	positive		validated	NA
tarbase	MIMAT0000104	hsa-miR-107	IRF1	3659	ENSG00000125347	Degradome sequencing	positive		validated	NA
tarbase	MIMAT0022712	hsa-miR-1271-3p	IRF1	3659	ENSG00000125347	Degradome sequencing	positive		validated	NA
tarbase	MIMAT0005943	hsa-miR-1292-5p	IRF1	3659	ENSG00000125347	Degradome sequencing//Degradome sequencing//Degradome sequencing	positive		validated	NA
tarbase	MIMAT0005794	hsa-miR-1296-5p	IRF1	3659	ENSG00000125347	Degradome sequencing	positive		validated	NA
tarbase	MIMAT0000425	hsa-miR-130a-3p	IRF1	3659	ENSG00000125347	Degradome sequencing//Degradome sequencing//Degradome sequencing//Degradome sequencing//Degradome sequencing	positive		validated	NA
tarbase	MIMAT0000425	hsa-miR-130a-3p	IRF1	3659	ENSG00000125347	Degradome sequencing	negative		validated	NA
tarbase	MIMAT0000691	hsa-miR-130b-3p	IRF1	3659	ENSG00000125347	Degradome sequencing//Degradome sequencing//Degradome sequencing//Degradome sequencing//Degradome sequencing//Degradome sequencing	positive		validated	NA
tarbase	MIMAT0004598	hsa-miR-141-5p	IRF1	3659	ENSG00000125347	Degradome sequencing	positive		validated	NA
tarbase	MIMAT0004549	hsa-miR-148a-5p	IRF1	3659	ENSG00000125347	Degradome sequencing	positive		validated	NA
tarbase	MIMAT0000068	hsa-miR-15a-5p	IRF1	3659	ENSG00000125347	Degradome sequencing	positive		validated	NA
tarbase	MIMAT0000417	hsa-miR-15b-5p	IRF1	3659	ENSG00000125347	Degradome sequencing	positive		validated	NA
tarbase	MIMAT0000069	hsa-miR-16-5p	IRF1	3659	ENSG00000125347	Degradome sequencing	positive		validated	NA
tarbase	MIMAT0000070	hsa-miR-17-5p	IRF1	3659	ENSG00000125347	Degradome sequencing//Degradome sequencing//Degradome sequencing//Degradome sequencing//Degradome sequencing	positive		validated	NA
tarbase	MIMAT0000461	hsa-miR-195-5p	IRF1	3659	ENSG00000125347	Degradome sequencing	positive		validated	NA
tarbase	MIMAT0000075	hsa-miR-20a-5p	IRF1	3659	ENSG00000125347	Degradome sequencing//Degradome sequencing//Degradome sequencing//Degradome sequencing//Degradome sequencing	positive		validated	NA
tarbase	MIMAT0001413	hsa-miR-20b-5p	IRF1	3659	ENSG00000125347	Degradome sequencing//Degradome sequencing//Degradome sequencing//Degradome sequencing	positive		validated	NA
tarbase	MIMAT0000080	hsa-miR-24-3p	IRF1	3659	ENSG00000125347	Degradome sequencing//Degradome sequencing//Degradome sequencing	positive		validated	NA
tarbase	MIMAT0000081	hsa-miR-25-3p	IRF1	3659	ENSG00000125347	Degradome sequencing//Degradome sequencing	positive		validated	NA
tarbase	MIMAT0000082	hsa-miR-26a-5p	IRF1	3659	ENSG00000125347	Degradome sequencing	positive		validated	NA
tarbase	MIMAT0000083	hsa-miR-26b-5p	IRF1	3659	ENSG00000125347	Degradome sequencing	positive		validated	NA
tarbase	MIMAT0000688	hsa-miR-301a-3p	IRF1	3659	ENSG00000125347	Degradome sequencing//Degradome sequencing//Degradome sequencing//Degradome sequencing//Degradome sequencing//Degradome sequencing	positive		validated	NA
tarbase	MIMAT0004958	hsa-miR-301b-3p	IRF1	3659	ENSG00000125347	Degradome sequencing//Degradome sequencing//Degradome sequencing//Degradome sequencing//Degradome sequencing//Degradome sequencing	positive		validated	NA
tarbase	MIMAT0000717	hsa-miR-302c-3p	IRF1	3659	ENSG00000125347	Degradome sequencing	positive		validated	NA
tarbase	MIMAT0000761	hsa-miR-324-5p	IRF1	3659	ENSG00000125347	Degradome sequencing	positive		validated	NA
tarbase	MIMAT0000090	hsa-miR-32-5p	IRF1	3659	ENSG00000125347	Degradome sequencing	positive		validated	NA
tarbase	MIMAT0000765	hsa-miR-335-5p	IRF1	3659	ENSG00000125347	Degradome sequencing	positive		validated	NA
tarbase	MIMAT0004811	hsa-miR-33b-3p	IRF1	3659	ENSG00000125347	Degradome sequencing	positive		validated	NA
tarbase	MIMAT0000707	hsa-miR-363-3p	IRF1	3659	ENSG00000125347	Degradome sequencing	positive		validated	NA
tarbase	MIMAT0000719	hsa-miR-367-3p	IRF1	3659	ENSG00000125347	Degradome sequencing//Degradome sequencing	positive		validated	NA
tarbase	MIMAT0000727	hsa-miR-374a-5p	IRF1	3659	ENSG00000125347	Degradome sequencing	positive		validated	NA
tarbase	MIMAT0000738	hsa-miR-383-5p	IRF1	3659	ENSG00000125347	Degradome sequencing	positive		validated	NA
tarbase	MIMAT0001341	hsa-miR-424-5p	IRF1	3659	ENSG00000125347	Degradome sequencing	positive		validated	NA
tarbase	MIMAT0016915	hsa-miR-4284	IRF1	3659	ENSG00000125347	Degradome sequencing	positive		validated	NA
tarbase	MIMAT0018953	hsa-miR-4437	IRF1	3659	ENSG00000125347	Degradome sequencing	positive		validated	NA
tarbase	MIMAT0018965	hsa-miR-4446-3p	IRF1	3659	ENSG00000125347	Degradome sequencing	positive		validated	NA
tarbase	MIMAT0019021	hsa-miR-4487	IRF1	3659	ENSG00000125347	Degradome sequencing	positive		validated	NA
tarbase	MIMAT0010251	hsa-miR-449c-5p	IRF1	3659	ENSG00000125347	Degradome sequencing	positive		validated	NA
tarbase	MIMAT0003885	hsa-miR-454-3p	IRF1	3659	ENSG00000125347	Degradome sequencing//Degradome sequencing//Degradome sequencing//Degradome sequencing//Degradome sequencing//Degradome sequencing	positive		validated	NA
tarbase	MIMAT0019779	hsa-miR-4690-5p	IRF1	3659	ENSG00000125347	Degradome sequencing	positive		validated	NA
tarbase	MIMAT0002820	hsa-miR-497-5p	IRF1	3659	ENSG00000125347	Degradome sequencing	positive		validated	NA
tarbase	MIMAT0004774	hsa-miR-501-3p	IRF1	3659	ENSG00000125347	Degradome sequencing	positive		validated	NA
tarbase	MIMAT0004775	hsa-miR-502-3p	IRF1	3659	ENSG00000125347	Degradome sequencing	positive		validated	NA
tarbase	MIMAT0005451	hsa-miR-522-5p	IRF1	3659	ENSG00000125347	Degradome sequencing	positive		validated	NA
tarbase	MIMAT0019013	hsa-miR-548ak	IRF1	3659	ENSG00000125347	Degradome sequencing//Degradome sequencing	positive		validated	NA
tarbase	MIMAT0022740	hsa-miR-548am-5p	IRF1	3659	ENSG00000125347	Degradome sequencing//Degradome sequencing//Degradome sequencing	positive		validated	NA
tarbase	MIMAT0019079	hsa-miR-548an	IRF1	3659	ENSG00000125347	Degradome sequencing	positive		validated	NA
tarbase	MIMAT0022291	hsa-miR-548au-5p	IRF1	3659	ENSG00000125347	Degradome sequencing//Degradome sequencing	positive		validated	NA
tarbase	MIMAT0004806	hsa-miR-548c-5p	IRF1	3659	ENSG00000125347	Degradome sequencing//Degradome sequencing//Degradome sequencing	positive		validated	NA
tarbase	MIMAT0004812	hsa-miR-548d-5p	IRF1	3659	ENSG00000125347	Degradome sequencing//Degradome sequencing//Degradome sequencing	positive		validated	NA
tarbase	MIMAT0005935	hsa-miR-548i	IRF1	3659	ENSG00000125347	Degradome sequencing	positive		validated	NA
tarbase	MIMAT0005875	hsa-miR-548j-5p	IRF1	3659	ENSG00000125347	Degradome sequencing//Degradome sequencing//Degradome sequencing	positive		validated	NA
tarbase	MIMAT0022738	hsa-miR-548o-5p	IRF1	3659	ENSG00000125347	Degradome sequencing//Degradome sequencing//Degradome sequencing	positive		validated	NA
tarbase	MIMAT0015060	hsa-miR-548w	IRF1	3659	ENSG00000125347	Degradome sequencing//Degradome sequencing	positive		validated	NA
tarbase	MIMAT0018354	hsa-miR-548y	IRF1	3659	ENSG00000125347	Degradome sequencing	positive		validated	NA
tarbase	MIMAT0003294	hsa-miR-625-5p	IRF1	3659	ENSG00000125347	Degradome sequencing	positive		validated	NA
tarbase	MIMAT0000092	hsa-miR-92a-3p	IRF1	3659	ENSG00000125347	Degradome sequencing//Degradome sequencing	positive		validated	NA
tarbase	MIMAT0003218	hsa-miR-92b-3p	IRF1	3659	ENSG00000125347	Degradome sequencing//Degradome sequencing	positive		validated	NA
tarbase	MIMAT0000093	hsa-miR-93-5p	IRF1	3659	ENSG00000125347	Degradome sequencing//Degradome sequencing//Degradome sequencing//Degradome sequencing//Degradome sequencing	positive		validated	NA
tarbase	MIMAT0000441	hsa-miR-9-5p	IRF1	3659	ENSG00000125347	Degradome sequencing	positive		validated	NA
tarbase	MIMAT0004605	hsa-miR-129-2-3p	IRF1	3659	ENSG00000125347	Degradome sequencing	negative		validated	NA
tarbase	MIMAT0000440	hsa-miR-191-5p	IRF1	3659	ENSG00000125347	Degradome sequencing	positive		validated	NA
tarbase	MIMAT0000264	hsa-miR-203a-3p	IRF1	3659	ENSG00000125347	Degradome sequencing	negative		validated	NA
tarbase	MIMAT0004494	hsa-miR-21-3p	IRF1	3659	ENSG00000125347	Degradome sequencing	positive		validated	NA
tarbase	MIMAT0000269	hsa-miR-212-3p	IRF1	3659	ENSG00000125347	Degradome sequencing	negative		validated	NA
tarbase	MIMAT0000278	hsa-miR-221-3p	IRF1	3659	ENSG00000125347	Degradome sequencing	negative		validated	NA
tarbase	MIMAT0004501	hsa-miR-27a-5p	IRF1	3659	ENSG00000125347	Degradome sequencing	positive		validated	NA
tarbase	MIMAT0001541	hsa-miR-449a	IRF1	3659	ENSG00000125347	Degradome sequencing	negative		validated	NA
tarbase	MIMAT0003327	hsa-miR-449b-5p	IRF1	3659	ENSG00000125347	Degradome sequencing	negative		validated	NA
tarbase	MIMAT0000243	hsa-miR-148a-3p	IRF1	3659	ENSG00000125347	Degradome sequencing	positive		validated	NA
tarbase	MIMAT0000427	hsa-miR-133a-3p	IRF1	3659	ENSG00000125347	Degradome sequencing	negative		validated	NA
tarbase	MIMAT0000264	hsa-miR-203a-3p	TNF	7124	ENSG00000204490	Degradome sequencing	positive		validated	NA
tarbase	MIMAT0005881	hsa-miR-1291	TNF	7124	ENSG00000232810	Degradome sequencing	positive		validated	NA
tarbase	MIMAT0000425	hsa-miR-130a-3p	TNF	7124	ENSG00000232810	Degradome sequencing//Degradome sequencing	negative		validated	NA
tarbase	MIMAT0000646	hsa-miR-155-5p	TNF	7124	ENSG00000232810	Degradome sequencing//Degradome sequencing	positive		validated	NA
tarbase	MIMAT0000752	hsa-miR-328-3p	TNF	7124	ENSG00000232810	Degradome sequencing	positive		validated	NA
tarbase	MIMAT0003233	hsa-miR-551b-3p	TNF	7124	ENSG00000232810	Degradome sequencing	positive		validated	NA
tarbase	MIMAT0000252	hsa-miR-7-5p	TNF	7124	ENSG00000232810	Degradome sequencing	positive		validated	NA
tarbase	MIMAT0000416	hsa-miR-1-3p	AIM2	9447	ENSG00000163568	Degradome sequencing	positive		validated	NA
tarbase	MIMAT0019776	hsa-miR-1343-3p	AIM2	9447	ENSG00000163568	Degradome sequencing	negative		validated	NA
tarbase	MIMAT0000254	hsa-miR-10b-5p	AIM2	9447	ENSG00000163568	Degradome sequencing	positive		validated	NA
tarbase	MIMAT0004605	hsa-miR-129-2-3p	AIM2	9447	ENSG00000163568	Degradome sequencing	negative		validated	NA
tarbase	MIMAT0000449	hsa-miR-146a-5p	AIM2	9447	ENSG00000163568	Degradome sequencing	negative		validated	NA
tarbase	MIMAT0000251	hsa-miR-147a	AIM2	9447	ENSG00000163568	Degradome sequencing	negative		validated	NA
tarbase	MIMAT0000617	hsa-miR-200c-3p	AIM2	9447	ENSG00000163568	Degradome sequencing	positive		validated	NA
tarbase	MIMAT0000264	hsa-miR-203a-3p	AIM2	9447	ENSG00000163568	Degradome sequencing	negative		validated	NA
tarbase	MIMAT0000681	hsa-miR-29c-3p	AIM2	9447	ENSG00000163568	Degradome sequencing	negative		validated	NA
tarbase	MIMAT0001541	hsa-miR-449a	AIM2	9447	ENSG00000163568	Degradome sequencing	negative		validated	NA
tarbase	MIMAT0003327	hsa-miR-449b-5p	AIM2	9447	ENSG00000163568	Degradome sequencing	negative		validated	NA
tarbase	MIMAT0002819	hsa-miR-193b-3p	NLRP3	114548	ENSG00000162711	Degradome sequencing	positive		validated	NA
tarbase	MIMAT0000101	hsa-miR-103a-3p	NLRP3	114548	ENSG00000162711	Degradome sequencing	negative		validated	NA
tarbase	MIMAT0000104	hsa-miR-107	NLRP3	114548	ENSG00000162711	Degradome sequencing	negative		validated	NA
tarbase	MIMAT0000681	hsa-miR-29c-3p	NLRP3	114548	ENSG00000162711	Degradome sequencing	negative		validated	NA
tarbase	MIMAT0004605	hsa-miR-129-2-3p	ZBP1	81030	ENSG00000124256	Degradome sequencing	negative		validated	NA
tarbase	MIMAT0000449	hsa-miR-146a-5p	ZBP1	81030	ENSG00000124256	Degradome sequencing	positive		validated	NA
tarbase	MIMAT0001541	hsa-miR-449a	ZBP1	81030	ENSG00000124256	Degradome sequencing	negative		validated	NA
tarbase	MIMAT0003327	hsa-miR-449b-5p	ZBP1	81030	ENSG00000124256	Degradome sequencing	negative		validated	NA
tarbase	MIMAT0000081	hsa-miR-25-3p	CASP1	834	ENSG00000137752	Degradome sequencing	positive		validated	NA
tarbase	MIMAT0000091	hsa-miR-33a-5p	CASP1	834	ENSG00000137752	Degradome sequencing	positive		validated	NA
tarbase	MIMAT0003301	hsa-miR-33b-5p	CASP1	834	ENSG00000137752	Degradome sequencing	positive		validated	NA
tarbase	MIMAT0000092	hsa-miR-92a-3p	CASP1	834	ENSG00000137752	Degradome sequencing	positive		validated	NA
tarbase	MIMAT0003218	hsa-miR-92b-3p	CASP1	834	ENSG00000137752	Degradome sequencing	positive		validated	NA
tarbase	MIMAT0019776	hsa-miR-1343-3p	CASP1	834	ENSG00000137752	Degradome sequencing	negative		validated	NA
tarbase	MIMAT0000254	hsa-miR-10b-5p	CASP1	834	ENSG00000137752	Degradome sequencing	positive		validated	NA
tarbase	MIMAT0000424	hsa-miR-128-3p	CASP1	834	ENSG00000137752	Degradome sequencing	negative		validated	NA
tarbase	MIMAT0004605	hsa-miR-129-2-3p	CASP1	834	ENSG00000137752	Degradome sequencing	negative		validated	NA
tarbase	MIMAT0000070	hsa-miR-17-5p	CASP1	834	ENSG00000137752	Degradome sequencing	positive		validated	NA
tarbase	MIMAT0004494	hsa-miR-21-3p	CASP1	834	ENSG00000137752	Degradome sequencing	positive		validated	NA
tarbase	MIMAT0000271	hsa-miR-214-3p	CASP1	834	ENSG00000137752	Degradome sequencing	negative		validated	NA
tarbase	MIMAT0004501	hsa-miR-27a-5p	CASP1	834	ENSG00000137752	Degradome sequencing	positive		validated	NA
tarbase	MIMAT0000086	hsa-miR-29a-3p	CASP1	834	ENSG00000137752	Degradome sequencing	positive		validated	NA
tarbase	MIMAT0001536	hsa-miR-429	CASP1	834	ENSG00000137752	Degradome sequencing	negative		validated	NA
tarbase	MIMAT0001541	hsa-miR-449a	CASP1	834	ENSG00000137752	Degradome sequencing	negative		validated	NA
tarbase	MIMAT0003327	hsa-miR-449b-5p	CASP1	834	ENSG00000137752	Degradome sequencing	negative		validated	NA
tarbase	MIMAT0000726	hsa-miR-373-3p	CASP1	834	ENSG00000137752	Degradome sequencing	positive		validated	NA
tarbase	MIMAT0000724	hsa-miR-372-3p	CASP1	834	ENSG00000137752	Degradome sequencing	positive		validated	NA
tarbase	MIMAT0000684	hsa-miR-302a-3p	CASP1	834	ENSG00000137752	Degradome sequencing	positive		validated	NA
tarbase	MIMAT0000727	hsa-miR-374a-5p	CASP1	834	ENSG00000137752	Degradome sequencing	negative		validated	NA
tarbase	MIMAT0000427	hsa-miR-133a-3p	CASP1	834	ENSG00000137752	Degradome sequencing	negative		validated	NA
tarbase	MIMAT0000727	hsa-miR-374a-5p	CASP5	838	ENSG00000137757	Degradome sequencing	negative		validated	NA
